# Supplementary material for: Microdialysis Sampling from Wound Fluids Enables Quantitative Assessment of Cytokines, Proteins, and Metabolites Reveals Bone Defect-Specific Molecular Profiles
Source: PLoS One. 2016 Jul 21;11(7):e0159580. doi: 10.1371/journal.pone.0159580 (PMC4956113; doi:10.1371/journal.pone.0159580)
Supplement: S1 Table — (XLSX) [file pone.0159580.s001.xlsx]

## Sheet: Description
header	description
Uniprot Accession ID	Protein ID based in Uniprot knowledgebase
Gene name	Gene name based on Uniprot knowledgebase
Protein name	Protein name based on Uniprot knowledgebase
Number of proteins	# of individuel proteins included to corresponding protein group
Peptides	# of peptides identified
Unique peptides	# of unique peptides identified
Sequence coverage [%]	sequence coverage in percent matched by identified peptides
Q-value	Probability score calculated by MaxQuant algorithm
Score	Score calculated by MaxQuant algorithm

## Sheet: Supplemental table 1
Uniprot Accession ID	Gene name	Protein name	Number of proteins	Peptides	Unique peptides	Sequence coverage [%]	Q-value	Score
O09171	Bhmt	Betaine--homocysteine S-methyltransferase 1	1	4	4	14.3	0	19.39
F1M8E9	Lyz2	Lysozyme f2	4	2	1	10.8	0	-1.3934
G3V8B0	Myh7	Myosin-7	4	3	1	1.5	0	-1.5102
P02625	Pvalb	Parvalbumin alpha	1	2	2	11.8	0	-0.092311
P02770	Alb	Serum albumin	1	10	5	16.4	0	2.4773
P07756	Cps1	Carbamoyl-phosphate synthase [ammonia], mitochondrial	1	4	4	4.9	0	83.715
P09034	Ass1	Argininosuccinate synthase	1	3	3	13.8	0	3.7486
P10760	Ahcy	Adenosylhomocysteinase	1	3	3	10.6	0	1.5159
V9GZ85	LOC100361457	Actin, cytoplasmic 2 (Fragment)	5	3	1	13.4	0	-1.0191
M0R757	LOC100360413	Elongation factor 1-alpha	5	2	2	9.5	0	1.2805
P68136	Acta1	Actin, alpha skeletal muscle	4	4	2	13.3	0	1.0092
P63039	Hspd1	60 kDa heat shock protein, mitochondrial	1	4	4	16.8	0	32.206
Q1JU68	Eif3a	Eukaryotic translation initiation factor 3 subunit A	1	2	2	1.6	0	-1.2583
F1LMU0	Myh4	Myosin-4	4	8	1	4.7	0	0.26173
R9PXZ3	Rai14	Ankycorbin (Fragment)	3	2	2	2.5	0	-1.379
R9PXR1	Ros1	Proto-oncogene tyrosine-protein kinase ROS (Fragment)	2	2	2	1.1	1	-2
Q6IFW8	Krt27	Kein, type I cytoskeletal 27	1	2	1	5.8	0	-1.3478
Q9Z286	Adcy10	Adenylate cyclase type 10	1	2	2	2.7	1	-2
A7M778	Krt86	Protein Krt86	1	3	1	6.1	0	-1.4053
D3ZVX7	Zranb3	Protein Zranb3 (Fragment)	4	2	2	5.1	1	-2
D3ZGD0	Gemin5	Protein Gemin5	1	2	2	2.5	0	-0.9075
D3ZJF8	Fcgbp	Protein Fcgbp	1	2	2	0.7	0	-0.65534
E9PTY0	Lrrcc1	Protein Lrrcc1	1	2	2	3	0.014286	-1.5785
F1LRS2	Dock7	Protein Dock7	2	2	2	1.3	0	0.4508
F1LT84	Card11	Protein Card11 (Fragment)	2	2	2	3.5	0	-1.1734
F1M789	Myh13	Uncharacterized protein	1	4	1	2.5	0	-1.2546
F6SF42	Krt31	Protein Krt33b	2	3	1	11.1	0	-1.4063
Q66HT1	Aldob	Fructose-bisphosphate aldolase	2	3	3	19.2	0	15.142
