# Supplementary material for: Microdialysis Sampling from Wound Fluids Enables Quantitative Assessment of Cytokines, Proteins, and Metabolites Reveals Bone Defect-Specific Molecular Profiles
Source: PLoS One. 2016 Jul 21;11(7):e0159580. doi: 10.1371/journal.pone.0159580 (PMC4956113; doi:10.1371/journal.pone.0159580)
Supplement: S2 Table — (XLSX) [file pone.0159580.s002.xlsx]

## Sheet: Description
header	description
Uniprot Accession ID	Protein ID based in Uniprot knowledgebase
Gene name	Gene name based on Uniprot knowledgebase
Protein name	Protein name based on Uniprot knowledgebase
Number of proteins	# of individuel proteins included to corresponding protein group
Peptides	# of peptides identified
Unique peptides	# of unique peptides identified
Sequence coverage [%]	sequence coverage in percent matched by identified peptides
Q-value	Probability score calculated by MaxQuant algorithm
Score	Score calculated by MaxQuant algorithm
mean Log10 intensity (LFQ)	mean log10-transformed intensity calculated by MaxLFQ algorithm after median normalization within a certain defect group
standard deviation Log10 intensity (LFQ)	standard deviation of log10-transformed intensities within a certain defect group
fold change log10 (Bone defect/Soft tissue defect)	log10-transformed fold change of mean log10-transformed intensities as bone defect/soft tissue wound ratios
p-value	p-value of student's t-test (unpaired, two-tailed) comparing log10-transformed intensities of bone defect and soft tissue wound
specificity	specificity based on quantitative value including: not quantified, quantifiable, higher abundant in bone defect, higher abundant in soft tissue wound, unique for bone defect and unique for soft tissue wound
UPS	+' indicates the origin from Proteomics Dynamic Range Standard
Functional cluster	manually assigned cluster based on Gene Onthology and manual literature research, asterisks indicate specificity for a certain defect group

## Sheet: Supplemental table 1
Uniprot Accession ID	Gene name	Protein name	Number of proteins	Peptides	Unique peptides	Sequence coverage [%]	Q-value	Score	mean Log10 intensity (LFQ) Bone defect	standard deviation Log10 intensity (LFQ) Bone defect	mean Log10 intensity (LFQ) Soft tissue defect	standard deviation Log10 intensity (LFQ) Soft tissue defect	fold change log10 (Bone defect/Soft tissue defect)	p-value	specificity	UPS	Functional cluster
A0A096MJ40	Hmcn1	Protein Hmcn1 (Fragment)	2	2	2	0.8	0.037453	1.1716	NA	NA	NA	NA	NA	NA	not quantified
A0A096MJ77	Mdn1	Protein Mdn1 (Fragment)	2	2	2	1.8	0.034091	1.2467	NA	NA	NA	NA	NA	NA	not quantified
A0A096MJM1	Rhog	Protein Rhog	3	7	7	43	0	34.163	6.65859	0.436937	6.5866	0.300664	0.0719847	0.795149	Quantifiable		other
A0A096MJY6	Gbe1	Protein Gbe1	1	2	2	8.5	0.0022523	2.9695	NA	NA	NA	NA	NA	NA	not quantified
A0A096MKD4	Ldb3	Protein Ldb3	3	13	13	27.2	0	40.494	6.90128	0.407809	7.05369	0.299313	-0.152407	0.568858	Quantifiable		Cytoskeletal
A0A096P6L9	C5	Complement C5	1	5	5	4.1	0	5.41	NA	NA	NA	NA	NA	NA	not quantified
A0A0A0MXW3	H2afz	Histone H2A.Z (Fragment)	3	4	2	46.5	0	24.102	NA	NA	NA	NA	NA	NA	not quantified
A0A0A0MY29	Vdac3	Voltage-dependent anion-selective channel protein 3	2	2	2	12	0.0084746	2.3044	NA	NA	NA	NA	NA	NA	not quantified
A7E3N2	Ncf2	Neutrophil cytosol factor 2	1	6	6	18	0	8.2956	NA	NA	NA	NA	NA	NA	Unique for Bone defect		Immunomodulators*
B0BMT9	Sqrdl	Protein Sqrdl	1	3	3	10.2	0	5.442	NA	NA	NA	NA	NA	NA	not quantified
B0BMW0	Rab14	RAB14, member RAS oncogene family	2	4	4	27.9	0.0042735	2.4602	NA	NA	NA	NA	NA	NA	not quantified
B0BMY7	Twf2	Protein Twf2	1	2	2	9.7	0	3.6959	NA	NA	NA	NA	NA	NA	not quantified
B0BNJ1	Sri	LOC683667 protein	1	11	11	55.6	0	40.953	7.16989	0.439222	6.57355	0.373445	0.59634	0.0840325	Quantifiable
B0BNK1	Rab5c	Protein Rab5c	3	3	3	17.1	0	4.8463	5.89872	0.222429	5.71528	0.104338	0.183443	0.249722	Quantifiable		other
B0BNN3	Ca1	Carbonic anhydrase 1	1	13	13	64	0	162.71	7.39464	0.296635	7.83843	0.454836	-0.443787	0.153267	Quantifiable
B2GUZ5	Capza1	F-actin-capping protein subunit alpha-1	1	5	4	25.2	0	12.737	6.48887	0.750797	5.82963	0.223874	0.659235	0.208865	Quantifiable		Cytoskeletal
B2GUZ9	Fam49b	Fam49b protein	2	9	9	35.8	0	18.097	6.52628	0.43334	5.63738	0.122219	0.888898	0.0196988	higher abundant in bone defect
B2GV73	Arpc3	Actin-related protein 2/3 complex subunit 3	1	4	4	24.7	0	10.293	6.51751	0.432021	6.24964	0.469668	0.267877	0.468625	Quantifiable		Cytoskeletal
B2GVB9	Fermt3	Fermt3 protein	1	3	3	7.7	0	3.8174	NA	NA	NA	NA	NA	NA	Unique for Bone defect		Cytoskeletal*
B2RYM3	Itih1	Inter-alpha trypsin inhibitor, heavy chain 1 (Predicted), isoform CRA_a	2	7	7	12.5	0	13.497	6.22231	0.388462	6.65743	0.261962	-0.435124	0.158103	Quantifiable		Protease inhibitors
B2RZ72	Arpc4	Actin related protein 2/3 complex, subunit 4 (Predicted), isoform CRA_a	1	5	5	28.6	0	6.1511	6.5051	0.541736	6.1596	0.628716	0.345501	0.436941	Quantifiable		Cytoskeletal
B2RZ98	Ncf4	Ncf4 protein	1	9	9	33.9	0	12.891	NA	NA	NA	NA	NA	NA	Unique for Bone defect		Immunomodulators*
B2RZA9	Ube2l3	Protein Ube2l3	1	3	3	29.9	0	5.0851	NA	NA	NA	NA	NA	NA	not quantified
B2RZB7	Snrpd1	Protein Snrpd1	1	2	2	27.7	0	3.9663	NA	NA	NA	NA	NA	NA	not quantified
B2RZD6	Ndufa4	Ndufa4 protein	1	2	2	15.9	0.0022936	3.0353	NA	NA	NA	NA	NA	NA	not quantified
B4F789	Apobec2	Apolipoprotein B editing complex 2 (Predicted), isoform CRA_a	1	4	4	19.2	0	3.7934	NA	NA	NA	NA	NA	NA	not quantified
B5DF65	Blvrb	Biliverdin reductase B (Flavin reductase (NADPH))	1	7	7	51.5	0	15.478	6.56686	0.252254	6.66447	0.391456	-0.0976102	0.702078	Quantifiable		other
B5DF91	Elavl1	ELAV (Embryonic lethal, abnormal vision, Drosophila)-like 1 (Hu antigen R)	2	2	2	7.4	0	3.3819	NA	NA	NA	NA	NA	NA	not quantified
B5DFE2	Ezh2	Ezh2 protein	1	2	2	4.7	1	-2	NA	NA	NA	NA	NA	NA	not quantified
B6RK61	Myh7b	Myosin heavy chain 7B	1	7	1	2.9	1	-2	NA	NA	NA	NA	NA	NA	not quantified
C0JPT7	Flna	Filamin alpha	2	29	27	17	0	50.96	7.17127	0.499908	6.41902	0.145689	0.752247	0.0277174	higher abundant in bone defect		Cytoskeletal*
D3Z874	D3z874	Uncharacterized protein	1	2	2	5.9	0.0084926	2.3486	NA	NA	NA	NA	NA	NA	not quantified
D3Z8U8	D3z8u8	Uncharacterized protein	1	4	1	15.9	0.042435	1.025	NA	NA	NA	NA	NA	NA	not quantified
D3Z9Z0	Ank1	Ankyrin 1, erythroid	1	6	6	6	0.0085106	2.3517	NA	NA	NA	NA	NA	NA	not quantified
D3ZA38	Mybpc2	Myosin binding protein C, fast-type (Predicted)	1	20	19	21.9	0	152.71	7.25831	0.208779	7.60555	0.257964	-0.347241	0.0812979	Quantifiable		other
D3ZA93	Acot13	Protein Acot13	1	2	2	12.1	0.01	1.7352	NA	NA	NA	NA	NA	NA	not quantified
D3ZB30	Ptbp1	Polypyrimidine tract binding protein 1, isoform CRA_c	3	3	3	13.2	0	13.743	6.75925	0.223975	5.61174	0.241518	1.14751	0.00380274	higher abundant in bone defect		other*
D3ZC96	Ttc39b	Tetratricopeptide repeat protein 39B	1	2	2	3.6	0.0099404	1.707	NA	NA	NA	NA	NA	NA	not quantified
D3ZCV0	Actn2	Protein Actn2	1	42	29	51.9	0	200.26	7.2729	0.848523	7.51573	0.127111	-0.242824	0.591897	Quantifiable		Cytoskeletal
D3ZEN5	Prdx5	Peroxiredoxin-5, mitochondrial (Fragment)	2	11	11	70.2	0	98.708	7.14088	0.354141	6.69635	0.372794	0.444528	0.134533	Quantifiable		other
D3ZFH5	Itih2	Protein Itih2	2	6	6	8.6	0	10.432	6.45996	0.647034	6.96665	0.284981	-0.506697	0.201744	Quantifiable		Protease inhibitors
D3ZFY8	LOC100912618	Protein LOC100362142	2	2	2	19	0	12.819	NA	NA	NA	NA	NA	NA	not quantified
D3ZGE2	Mpo	Myeloperoxidase (Mapped)	1	31	8	59.8	0	69.153	7.54609	0.321316	6.82202	0.186019	0.724069	0.0079801	higher abundant in bone defect		other*
D3ZH40	Otud7b	Protein Otud7b	1	2	2	3.4	0.033898	1.2311	NA	NA	NA	NA	NA	NA	not quantified
D3ZHA0	Flnc	Filamin-C	1	11	9	5.4	0	17.937	6.25939	0.708847	6.40074	0.220754	-0.141346	0.715585	Quantifiable		Cytoskeletal
D3ZJ08	Hist2h3c2	Histone H3	1	4	1	43.4	0	28.987	7.83197	0.545116	7.59342	0.0904647	0.238553	0.421072	Quantifiable		other
D3ZKW4	Ccdc157	Protein Ccdc157	1	2	2	5.4	1	-2	NA	NA	NA	NA	NA	NA	not quantified
D3ZLA3	Cpne3	Copine 3 protein	6	5	3	12.4	0	6.0469	NA	NA	NA	NA	NA	NA	Unique for Bone defect		other*
D3ZMI6	Olfm4	Olfactomedin 4 (Predicted)	1	5	5	15.1	0	9.8244	NA	NA	NA	NA	NA	NA	Unique for Bone defect		ECM proteins*
D3ZMS5	Tiam2	Protein LOC100362710	1	2	2	2.7	1	-2	NA	NA	NA	NA	NA	NA	not quantified
D3ZNQ4	Usp36	Ubiquitin carboxyl-terminal hydrolase	1	4	4	10.2	0.021359	1.5199	NA	NA	NA	NA	NA	NA	not quantified
D3ZNU1	Cebpz	Protein Cebpz	1	2	2	1.7	0.043956	0.98756	NA	NA	NA	NA	NA	NA	not quantified
D3ZPI8	C8g	Complement component 8, gamma polypeptide (Predicted), isoform CRA_a	1	4	4	32.9	0	9.4048	6.32602	0.184307	6.68969	0.263648	-0.363677	0.0822258	Quantifiable		Immunomodulators
D3ZPL2	D3zpl2	Uncharacterized protein	1	2	2	19.5	0.0043103	2.5022	NA	NA	NA	NA	NA	NA	not quantified
D3ZRN3	Actbl2	Protein Actbl2	1	8	2	24.5	0.0022676	2.9765	NA	NA	NA	NA	NA	NA	not quantified
D3ZRX9	Cnn2	Calponin	1	3	3	20.5	0	5.4909	NA	NA	NA	NA	NA	NA	Unique for Bone defect
D3ZS25	RGD1561694	Protein RGD1561694	3	11	10	28.2	0	30.365	7.29183	0.152174	5.99402	0.232092	1.29781	8.47286e-05	higher abundant in bone defect
D3ZT38	Pbrm1	Protein Pbrm1	3	2	2	2.4	0.040816	1.0652	NA	NA	NA	NA	NA	NA	not quantified
D3ZUA4	RGD1565512	Protein RGD1565512	1	2	2	4.5	0.048736	0.94866	NA	NA	NA	NA	NA	NA	not quantified
D3ZXK9	Pnp	Purine nucleoside phosphorylase (Fragment)	2	4	4	22.6	0	10.472	6.15551	0.635208	5.84649	0.228899	0.309024	0.395297	Quantifiable
D3ZY51	Pkp1	Plakophilin 1 (Predicted)	1	2	2	4.8	0.0021786	2.6521	NA	NA	NA	NA	NA	NA	not quantified
D3ZY96	Ngp	Neutrophilic granule protein (Predicted)	1	10	10	61.3	0	103.14	8.17019	0.233329	7.75324	0.0626909	0.416944	0.0136085	higher abundant in bone defect		Immunomodulators*
D3ZYH8	Mpo	Protein Mpo (Fragment)	2	33	10	61.6	0	202.03	8.35186	0.304102	7.68985	0.155477	0.66201	0.00820306	higher abundant in bone defect		other*
D3ZYI0	Gca	Grancalcin (Predicted)	1	2	2	8.2	0	3.2542	NA	NA	NA	NA	NA	NA	Unique for Bone defect
D3ZYK8	Mmp9	Matrix metallopeptidase 9	2	7	7	13.6	0	24.235	6.82288	0.32784	6.36697	0.0742268	0.455909	0.0687825	Quantifiable		Proteases
D3ZYW2	Hnrnph1	Heterogeneous nuclear ribonucleoprotein H	4	3	2	11.7	0	4.0526	NA	NA	NA	NA	NA	NA	not quantified
D3ZZR8	Krtap3-1	Protein Krtap3-1	2	2	2	20.4	0	3.3404	NA	NA	NA	NA	NA	NA	not quantified
D3ZZZ9	Ctnnd1	Catenin (Cadherin associated protein), delta 1 (Predicted), isoform CRA_a	1	3	3	4	0.040892	1.0888	NA	NA	NA	NA	NA	NA	not quantified
D4A1R8	Cpne1	Protein Cpne1	1	4	3	8	0	3.7262	NA	NA	NA	NA	NA	NA	Unique for Bone defect
D4A2S4	Mybpc1	Myosin-binding protein C, slow-type	2	14	13	13.5	0	17.335	6.34366	0.730911	6.6962	0.282952	-0.352545	0.47209	Quantifiable		other
D4A3K5	Hist1h1a	Histone H1.1	1	4	2	11.7	0.0022173	2.7883	NA	NA	NA	NA	NA	NA	not quantified
D4A488	Elane	Elastase 2, neutrophil (Predicted)	1	11	11	39.1	0	74.601	7.23425	0.286913	6.91948	0.372055	0.314764	0.228792	Quantifiable		Proteases
D4A4B0	D4a4b0	Uncharacterized protein (Fragment)	1	19	19	5	0	30.777	6.47523	0.670167	7.19526	0.169879	-0.720031	0.0823999	Quantifiable
D4A4H3	Vps13c	Protein Vps13c	2	3	3	1.6	0	3.3353	NA	NA	NA	NA	NA	NA	not quantified
D4A720	Srsf7	Protein Srsf7	1	2	1	10.9	1	-2	NA	NA	NA	NA	NA	NA	not quantified
D4A7L6	Rpia	Protein Rpia	1	5	5	27.4	0	8.8084	6.50529	0.366099	5.9278	0.318928	0.577492	0.0818583	Quantifiable		Metabolic enzymes
D4A7S4	Urb1	Protein Urb1	1	2	2	1.4	1	-2	NA	NA	NA	NA	NA	NA	not quantified
D4A7U8	Myoz1	Protein Myoz1	1	2	2	15.5	0	6.0851	NA	NA	NA	NA	NA	NA	not quantified
D4A7W8	D4a7w8	Uncharacterized protein (Fragment)	2	2	2	21.5	0.0080645	1.7918	NA	NA	NA	NA	NA	NA	not quantified
D4A7X9	Myo1f	Myosin IF (Predicted)	3	2	2	3.4	0	7.0984	NA	NA	NA	NA	NA	NA	Unique for Bone defect		Cytoskeletal*
D4A8Y1	D4a8y1	Uncharacterized protein	1	2	2	4.7	0.0022831	2.9884	NA	NA	NA	NA	NA	NA	not quantified
D4A9G3	Tnfaip8	Protein Tnfaip8	1	2	2	20.5	0	4.5922	NA	NA	NA	NA	NA	NA	not quantified
D4A9T3	Hmg1l1	Protein Hmg1l1	25	3	2	17.8	0.017647	1.5872	NA	NA	NA	NA	NA	NA	not quantified
D4A9U6	Ubr2	Protein Ubr2	1	2	2	2	0.047101	0.96203	NA	NA	NA	NA	NA	NA	not quantified
D4ABD7	Trip11	Protein Trip11	1	2	2	1.6	0.039179	1.1322	NA	NA	NA	NA	NA	NA	not quantified
D4ACV3	Hist2h2ac	Histone H2A	3	7	2	58.1	0	108.97	8.31695	0.292746	7.59723	0.367346	0.719723	0.022099	higher abundant in bone defect
D4ADE1	Abca9	Protein Abca9	2	2	2	1.5	0.045704	0.98374	NA	NA	NA	NA	NA	NA	not quantified
E9PST1	RGD1310507	Protein RGD1310507	1	5	3	14.7	0.0043011	2.5003	NA	NA	NA	NA	NA	NA	not quantified
E9PT29	Ddx17	Protein Ddx17	4	2	2	5.3	0.0080808	1.8012	NA	NA	NA	NA	NA	NA	not quantified
E9PTX9	Slc12a2	Protein Slc12a2	1	2	2	2.3	0.035647	1.1949	NA	NA	NA	NA	NA	NA	not quantified
F1LM30	F1lm30	Uncharacterized protein (Fragment)	2	6	6	15.5	0	14.077	NA	NA	NA	NA	NA	NA	not quantified
F1LM82	Hnrnpa2b1	Heterogeneous nuclear ribonucleoproteins A2/B1	4	9	9	40.9	0	27.075	NA	NA	NA	NA	NA	NA	not quantified
F1LMU0	Myh4	Myosin-4	2	107	30	47	0	323.31	8.35898	0.448014	8.79655	0.133315	-0.437567	0.110337	Quantifiable		other
F1LMV6	Dsp	Protein Dsp	1	15	15	6.2	0	24.731	6.8865	0.235729	6.4884	0.335555	0.398106	0.100219	Quantifiable		other
F1LN88	Aldh2	Aldehyde dehydrogenase, mitochondrial	2	4	4	10.8	0	5.4853	NA	NA	NA	NA	NA	NA	not quantified
F1LNH0	Sema3g	Protein Sema3g	1	2	2	5.1	0.0099206	1.7067	NA	NA	NA	NA	NA	NA	not quantified
F1LNN1	Psmb3	Proteasome subunit beta type	3	4	4	26.8	0	8.3889	NA	NA	NA	NA	NA	NA	not quantified
F1LP05	Atp5a1	ATP synthase subunit alpha	3	7	7	16.1	0	66.989	6.70513	0.170216	6.35145	0.173979	0.353684	0.0271133	higher abundant in bone defect		Metabolic enzymes*
F1LP34	Anp32b	Acidic leucine-rich nuclear phosphoprotein 32 family member B (Fragment)	2	2	2	10.7	0.0081301	1.8268	NA	NA	NA	NA	NA	NA	Unique for Bone defect		other*
F1LP60	Msn	Moesin (Fragment)	4	11	6	20.5	0	13.898	6.8327	0.653396	5.81489	0.248409	1.01782	0.0535214	Quantifiable		Cytoskeletal
F1LPT4	Camkk2	Calcium/calmodulin-dependent protein kinase kinase 2	2	3	3	6.5	0.0098814	1.6899	NA	NA	NA	NA	NA	NA	not quantified
F1LPU2	Svep1	Sushi, von Willebrand factor type A, EGF and pentraxin domain-containing protein 1	2	2	2	1	0.034026	1.2371	NA	NA	NA	NA	NA	NA	not quantified
F1LQS6	Xdh	RCG61833	2	4	4	5	0	7.3412	NA	NA	NA	NA	NA	NA	Unique for Bone defect		other*
F1LR92	Serpina3m	Serine protease inhibitor A3M (Fragment)	2	9	7	28	0	45.044	6.02572	0.346451	6.18494	0.437429	-0.159223	0.611804	Quantifiable		Protease inhibitors
F1LRE1	Gsr	Glutathione reductase	2	2	2	5.6	0	3.1675	NA	NA	NA	NA	NA	NA	not quantified
F1LRS2	Dock7	Protein Dock7	1	2	2	0.8	0.0081136	1.8249	NA	NA	NA	NA	NA	NA	not quantified
F1LRV9	Myh1	Protein Myh2	1	100	14	45.7	0	197.17	7.88401	0.569558	8.0771	0.190634	-0.193085	0.544025	Quantifiable		other
F1LSE0	Dnah2	Protein Dnah2 (Fragment)	1	2	2	0.6	0	3.6859	NA	NA	NA	NA	NA	NA	not quantified
F1LST1	Fn1	Fibronectin	2	17	2	14.3	0	68.224	7.15223	0.0332991	7.57664	0.0880405	-0.424409	0.000104107	higher abundant in soft tissue wound		ECM proteins*
F1LV13	Hnrnpm	Heterogeneous nuclear ribonucleoprotein M	3	2	2	3.8	0.037383	1.1692	NA	NA	NA	NA	NA	NA	not quantified
F1LV61	F1lv61	Uncharacterized protein (Fragment)	1	3	1	12	1	-2	NA	NA	NA	NA	NA	NA	not quantified
F1LW74	Iqgap2	Protein Iqgap2	1	2	1	1.7	1	-2	NA	NA	NA	NA	NA	NA	not quantified
F1LXY6	F1xy6	Uncharacterized protein (Fragment)	2	2	2	20.8	0.02682	1.3409	NA	NA	NA	NA	NA	NA	not quantified
F1M1L9	Cpne2	Protein Cpne2	1	3	2	7.1	0.0021882	2.6663	NA	NA	NA	NA	NA	NA	not quantified
F1M375	Ifit1lb	Protein Ifit1lb (Fragment)	2	5	5	17.4	0	21.227	NA	NA	NA	NA	NA	NA	Unique for Bone defect
F1M4B7	Cdk5rap2	CDK5 regulatory subunit-associated protein 2	1	2	2	1.9	0.0042827	2.4633	NA	NA	NA	NA	NA	NA	not quantified
F1M5T2	Dgkd	Diacylglycerol kinase (Fragment)	1	2	1	2.4	1	-2	NA	NA	NA	NA	NA	NA	not quantified
F1M6I7	Psma8	Proteasome subunit alpha type	3	2	2	10	0.0022124	2.7292	NA	NA	NA	NA	NA	NA	not quantified
F1M6W1	Fah	Fumarylacetoacetase	2	2	2	11	0.0022779	2.987	NA	NA	NA	NA	NA	NA	not quantified
F1M707	Ncf1	Neutrophil cytosolic factor 1	2	2	2	9.8	0.021277	1.4318	NA	NA	NA	NA	NA	NA	not quantified
F1M779	Cltc	Clathrin heavy chain	2	6	6	4.8	0	8.8622	NA	NA	NA	NA	NA	NA	not quantified
F1M789	Myh13	Uncharacterized protein	1	13	1	6.3	1	-2	NA	NA	NA	NA	NA	NA	not quantified
F1M7F7	C6	Complement component C6	2	3	3	5.1	0.0021978	2.6844	NA	NA	NA	NA	NA	NA	not quantified
F1M7T8	Myom1	Protein Myom1	1	6	6	5.7	0	4.8066	NA	NA	NA	NA	NA	NA	not quantified
F1M861	Stfa2l3	Protein Stfa2l3 (Fragment)	1	2	1	27.4	0	3.4432	NA	NA	NA	NA	NA	NA	not quantified
F1M8E9	Lyz2	Lysozyme f2	5	7	6	52.7	0	42.294	7.19092	0.353413	6.9474	0.322786	0.24352	0.34815	Quantifiable		Immunomodulators
F1M8F4	Gmfg	Glia maturation factor gamma (Fragment)	2	2	2	25.5	0	8.958	NA	NA	NA	NA	NA	NA	not quantified
F1M978	Impa1	Inositol monophosphatase 1	2	3	3	13.4	0.0022026	2.6974	NA	NA	NA	NA	NA	NA	not quantified
F1M983	Cfh	Protein Cfh	2	11	11	12.2	0	16.274	6.11183	0.358431	6.79353	0.345275	-0.681699	0.0337582	higher abundant in soft tissue wound		Immunomodulators*
F1M9B1	LOC100912008	Protein LOC100912008 (Fragment)	3	2	2	4	0.0082988	2.0466	NA	NA	NA	NA	NA	NA	not quantified
F1M9V3	RGD1559534	Enolase (Fragment)	1	2	1	8.7	1	-2	NA	NA	NA	NA	NA	NA	not quantified
F1MA36	Sptbn2	Spectrin beta 3	2	2	1	2.3	1	-2	NA	NA	NA	NA	NA	NA	not quantified
F1MAA0	Ttn	Protein Ttn	1	17	17	7	0	20.772	6.36039	0.495184	6.77402	0.147426	-0.413631	0.16046	Quantifiable		other
F6SF42	Krt31	Protein Krt33b	4	13	6	40.5	0	47.77	NA	NA	NA	NA	NA	NA	Unique for Soft tissue wound		other*
F7EUB6	Fga	Fibrinogen alpha chain	3	23	23	45.8	0	166.7	7.99826	0.139414	8.48592	0.214764	-0.487664	0.00887207	higher abundant in soft tissue wound		ECM proteins*
F7EWC1	Vasp	Protein Vasp	1	5	5	17.3	0	5.0131	6.0107	0.263809	5.60291	0.322189	0.407797	0.123518	Quantifiable		other
F7F4S8	Itgb2	Integrin beta	1	15	15	21.6	0	80.774	7.09602	0.695629	5.92174	0.419999	1.17428	0.0276857	higher abundant in bone defect		Immunomodulators*
F7F9U6	Plec	Plectin	4	2	2	0.6	0.0084034	2.2036	NA	NA	NA	NA	NA	NA	not quantified
F7FC39	Spta1	Protein Spta1	2	6	6	4.4	0	12.457	NA	NA	NA	NA	NA	NA	not quantified
F8WG17	Tnni2	Troponin I, fast skeletal muscle (Fragment)	2	4	4	34.3	0	18.659	NA	NA	NA	NA	NA	NA	not quantified
G3V615	C2	Complement factor B, isoform CRA_b	2	8	8	15.9	0	14.132	6.18829	0.413146	6.4494	0.242875	-0.261112	0.379735	Quantifiable		Immunomodulators
G3V6A4	Hnrpd	Heterogeneous nuclear ribonucleoprotein D, isoform CRA_b	8	2	2	7.2	0.032319	1.2881	NA	NA	NA	NA	NA	NA	not quantified
G3V6B2	Serpinb10	Serine (Or cysteine) peptidase inhibitor, clade B (Ovalbumin), member 10	2	9	9	32	0	15.875	NA	NA	NA	NA	NA	NA	not quantified
G3V6D3	Atp5b	ATP synthase subunit beta	2	11	11	36.5	0	26.687	6.9634	0.0794426	6.42632	0.298477	0.537084	0.0131785	higher abundant in bone defect		Metabolic enzymes*
G3V6D8	Myh3	Myosin-3	2	27	1	11.6	1	-2	NA	NA	NA	NA	NA	NA	not quantified
G3V6E1	Myh2	Uncharacterized protein	1	86	9	41	0	42.29	6.88525	0.713265	7.13609	0.192202	-0.250843	0.522369	Quantifiable		other
G3V6F1	Mybph	Myosin binding protein H	3	3	3	10.5	0	9.3778	NA	NA	NA	NA	NA	NA	not quantified
G3V6H0	LOC100363782	Protein LOC100363782	6	2	1	13.4	0.0021692	2.593	NA	NA	NA	NA	NA	NA	not quantified
G3V6P7	LOC100911597	Myosin, heavy polypeptide 9, non-muscle	5	72	67	39.5	0	323.31	7.91122	0.913431	6.81733	0.274902	1.09389	0.0616467	Quantifiable
G3V6S0	Sptbn1	Protein Sptbn1	1	3	2	2.1	0	4.3701	NA	NA	NA	NA	NA	NA	not quantified
G3V7C6	Tubb4b	RCG45400	6	16	3	46.3	0	48.852	7.2615	0.275507	6.79345	0.204094	0.468046	0.0341779	higher abundant in bone defect		Cytoskeletal*
G3V7D0	Mmp8	Matrix metallopeptidase 8	2	3	3	6	0.0022883	3.0288	NA	NA	NA	NA	NA	NA	Unique for Bone defect		Proteases*
G3V7K1	Myom2	Myomesin 2	1	9	9	7	0	4.2256	NA	NA	NA	NA	NA	NA	not quantified
G3V7K3	Cp	Ceruloplasmin	2	27	26	33.9	0	91.831	7.30988	0.285443	7.65798	0.104619	-0.348107	0.0619359	Quantifiable		other
G3V7L8	Atp6v1e1	ATPase, H+ transporting, V1 subunit E isoform 1, isoform CRA_a	2	2	2	9.3	0.0082816	2.0348	NA	NA	NA	NA	NA	NA	not quantified
G3V7N2	Lgals5	Galectin	1	6	1	39.3	0.0022371	2.8673	NA	NA	NA	NA	NA	NA	not quantified		other*
G3V7N9	C1qb	Complement C1q subcomponent subunit B	2	2	2	8.3	0.042593	1.0392	NA	NA	NA	NA	NA	NA	not quantified
G3V7Q7	Iqgap1	IQ motif containing GTPase activating protein 1 (Predicted), isoform CRA_b	2	18	17	15.1	0	69.406	6.9004	0.808274	5.88257	0.235956	1.01782	0.0931777	Quantifiable		other
G3V7W7	Anpep	Alanyl (Membrane) aminopeptidase	2	2	2	3.5	0	13.008	NA	NA	NA	NA	NA	NA	not quantified
G3V836	Clu	Clusterin	2	17	17	34	0	235.62	7.75533	0.193621	7.93829	0.344191	-0.182959	0.389896	Quantifiable		other
G3V843	F2	Prothrombin	3	17	17	34.7	0	51.523	7.57641	0.157836	7.69055	0.454257	-0.114137	0.651797	Quantifiable		Proteases
G3V852	Tln1	Protein Tln1	4	23	23	14.8	0	193.14	7.21606	0.540628	6.3669	0.192714	0.849155	0.0253159	higher abundant in bone defect		Cytoskeletal*
G3V885	Myh6	Myosin-6	2	44	2	22.8	0	7.1318	NA	NA	NA	NA	NA	NA	not quantified
G3V8B0	Myh7	Myosin-7	2	58	14	31.1	0	323.31	7.20498	0.719953	7.12488	0.292283	0.0800947	0.843484	Quantifiable		other
G3V8C3	Vim	Vimentin	8	23	21	57.5	0	90.661	7.67138	0.173192	6.77549	0.220483	0.895891	0.000690981	higher abundant in bone defect		Cytoskeletal*
G3V8D4	Apoc2	Apolipoprotein C-II (Predicted)	1	4	4	35.1	0	19.693	7.15725	0.31065	7.53245	0.671441	-0.375198	0.349585	Quantifiable		other
G3V8L1	Pycard	PYD and CARD domain containing	1	2	2	8.8	0.0082474	1.9498	NA	NA	NA	NA	NA	NA	not quantified
G3V8L7	Itgam	Integrin alpha M	1	19	19	23.1	0	39.307	7.06502	0.743016	6.17037	0.139799	0.894652	0.100432	Quantifiable		Immunomodulators
G3V8S9	Camp	Cathelicidin antimicrobial peptide	1	6	6	47.4	0	158.3	7.58692	0.296099	7.35286	0.163107	0.23406	0.215421	Quantifiable		Immunomodulators
G3V8U9	Psmb4	Proteasome subunit beta type	2	3	3	19.7	0	6.0737	NA	NA	NA	NA	NA	NA	not quantified
G3V8V3	Pygm	Alpha-1,4 glucan phosphorylase	2	33	25	49.3	0	142.79	7.59459	0.53591	8.19757	0.126035	-0.602979	0.0710223	Quantifiable		Metabolic enzymes
G3V913	Hspb1	Heat shock 27kDa protein 1	2	9	9	59.7	0	30.883	7.13515	0.292271	7.0593	0.418901	0.0758478	0.776491	Quantifiable		other
G3V936	Cs	Citrate synthase	2	2	2	5.8	0.0021834	2.6614	NA	NA	NA	NA	NA	NA	not quantified
G3V983	Gstm1	Glutathione S-transferase Mu 1	6	3	2	16.5	0	12.641	NA	NA	NA	NA	NA	NA	not quantified
G3V9L3	Dusp3	MAGUK p55 subfamily member 3	1	2	2	15.6	0	10.415	NA	NA	NA	NA	NA	NA	not quantified
G3V9Q7	Ctsg	Cathepsin G	1	16	16	56	0	75.063	7.77702	0.211309	7.04775	0.427255	0.729277	0.0222252	higher abundant in bone defect		Proteases*
G3V9R9	Afm	Afamin	3	13	13	23.8	0	48.923	7.09344	0.249966	7.31954	0.154701	-0.226101	0.174898	Quantifiable		other
G3V9T9	Ptpn6	Tyrosine-protein phosphatase non-receptor type	2	2	2	6.5	0.0022989	3.0537	NA	NA	NA	NA	NA	NA	not quantified
G8JLS4	Optn	Optineurin	3	3	3	5.1	0.026871	1.3482	NA	NA	NA	NA	NA	NA	not quantified
I6L9G6	Tardbp	Protein Tardbp	1	2	2	7.4	0.0042644	2.4544	NA	NA	NA	NA	NA	NA	not quantified
M0R4L7	Hist1h2bl	Histone H2B	11	8	8	50.8	0	35.791	8.46039	0.221495	7.56028	0.440164	0.900109	0.010663	higher abundant in bone defect		other*
M0R537	LOC686736	Histone H3	7	4	1	43.4	0	11.461	NA	NA	NA	NA	NA	NA	not quantified
M0R5F4	M0r5f4	Uncharacterized protein (Fragment)	15	3	2	14.3	0.021401	1.5353	NA	NA	NA	NA	NA	NA	not quantified
M0R5J4	Mor5j4	Uncharacterized protein	10	25	21	74	0	239.29	7.94434	0.193295	7.75881	0.07392	0.185528	0.12314	Quantifiable
M0R629	Adssl1	Adenylosuccinate synthetase isozyme 1	2	5	5	18.4	0	15.052	NA	NA	NA	NA	NA	NA	not quantified
M0R660	RGD1565368	Glyceraldehyde-3-phosphate dehydrogenase	28	22	1	52.9	1	-2	NA	NA	NA	NA	NA	NA	not quantified
M0R6H3	Rgag1	Protein LOC100912526	1	2	2	2.2	1	-2	NA	NA	NA	NA	NA	NA	not quantified
M0R6J6	Ckmt2	Creatine kinase S-type, mitochondrial	3	4	2	13.8	0	7.3483	NA	NA	NA	NA	NA	NA	not quantified
M0R757	LOC100360413	Elongation factor 1-alpha	7	6	2	16.5	0	11.383	7.4812	0.105954	6.97489	0.226774	0.506309	0.00676021	higher abundant in bone defect
M0R816	M0r816	Uncharacterized protein	3	2	2	27.8	0.0080321	1.7647	NA	NA	NA	NA	NA	NA	not quantified
M0R8W7	M0r8w7	Uncharacterized protein	1	2	1	9.8	0.0083333	2.0852	NA	NA	NA	NA	NA	NA	not quantified
M0R8W9	LOC100909700	Uncharacterized protein	2	7	7	10.5	0	10.578	6.80204	0.812022	6.05906	0.236635	0.74298	0.129454	Quantifiable
M0R961	Khsrp	Far upstream element-binding protein 2	2	2	2	3.6	0.002193	2.6682	NA	NA	NA	NA	NA	NA	not quantified
M0R9D5	Ahnak	Protein Ahnak	1	3	3	4.3	0	3.4915	NA	NA	NA	NA	NA	NA	not quantified
M0RBF1	C3	Complement C3	3	81	70	56.5	0	323.31	8.42129	0.273076	8.72362	0.0514762	-0.30233	0.0724664	Quantifiable		Immunomodulators
M0RC65	Cfl2	Cofilin 2, muscle (Predicted), isoform CRA_b	1	4	2	36.1	0	26.162	NA	NA	NA	NA	NA	NA	not quantified
M0RCD2	Atp2a1	Sarcoplasmic/endoplasmic reticulum calcium ATPase 1	5	5	5	7.7	0	10.798	6.00754	0.518862	6.30109	0.191062	-0.293548	0.401782	Quantifiable		Metabolic enzymes
M0RD20	Capns1	Calpain small subunit 1	2	2	2	9.9	0	3.745	NA	NA	NA	NA	NA	NA	not quantified
M0RDM4	LOC680322	Histone H2A	12	6	2	35.9	0	13.449	6.95093	0.445757	6.08403	0.629354	0.866898	0.0838138	Quantifiable		other
M0RE01	LOC100911107	Protein LOC100911107 (Fragment)	2	4	1	13	0.0098619	1.6759	NA	NA	NA	NA	NA	NA	not quantified
M9MMM9	Macf1	Microtubule-actin cross-linking factor 1	2	5	5	1.9	0.030593	1.3256	NA	NA	NA	NA	NA	NA	not quantified
M9MMN0	Ighg3	Protein Ighg3 (Fragment)	2	4	4	19.8	0	5.1335	NA	NA	NA	NA	NA	NA	not quantified
O08984	Lbr	Lamin-B receptor	2	4	4	7.4	0	5.7682	NA	NA	NA	NA	NA	NA	Unique for Bone defect		other*
O35077	Gpd1	Glycerol-3-phosphate dehydrogenase [NAD(+)], cytoplasmic	1	4	4	19.8	0	8.2873	6.06391	0.774465	6.27582	0.479349	-0.211912	0.658108	Quantifiable		Metabolic enzymes
O35244	Prdx6	Peroxiredoxin-6	1	8	8	50.4	0	116.54	6.94672	0.187504	6.39113	0.468617	0.555589	0.0699575	Quantifiable		other
O35264	Pafah1b2	Platelet-activating factor acetylhydrolase IB subunit beta	1	3	3	19.2	0.0022321	2.8515	NA	NA	NA	NA	NA	NA	not quantified
O55006	Rob1	Protein RoBo-1	1	6	6	27.5	0	23.434	6.7506	0.387904	6.07681	0.394969	0.673787	0.0508703	Quantifiable
O88656	Arpc1b	Actin-related protein 2/3 complex subunit 1B	1	4	4	16.9	0	6.2751	NA	NA	NA	NA	NA	NA	not quantified
O88767	Park7	Protein DJ-1	2	7	7	48.1	0	13.294	6.35787	0.34137	6.82593	0.196985	-0.468062	0.0551298	Quantifiable		other
O88989	Mdh1	Malate dehydrogenase, cytoplasmic	1	6	6	25.1	0	40.017	6.5896	0.492295	6.79383	0.407351	-0.204237	0.546267	Quantifiable		Metabolic enzymes
P00406	Mtco2	Cytochrome c oxidase subunit 2	1	3	1	20.3	0.034156	1.2565	NA	NA	NA	NA	NA	NA	not quantified
P00507	Got2	Aspartate aminotransferase, mitochondrial	2	4	4	8.1	0	4.9668	6.03122	0.565029	5.82468	0.164944	0.206539	0.574024	Quantifiable		Metabolic enzymes
P00564	Ckm	Creatine kinase M-type	2	31	31	65.1	0	299.5	7.85141	0.505882	8.5343	0.0836912	-0.682888	0.0373448	higher abundant in soft tissue wound		Metabolic enzymes*
P00915ups	Cah1	Carbonic anhydrase 1 (Chain 2-261) - Homo sapiens (Human)	1	10	10	46.2	0	104.9	6.8976	0.127999	7.07562	0.299299	-0.17802	0.316019	Quantifiable	+
P00918ups	CAH2	Carbonic anhydrase 2 (Chain 2-260)	1	15	13	47.5	0	43.188	7.09488	0.18352	7.45373	0.322437	-0.358853	0.101212	Quantifiable	+
P01008ups	ANT3	Antithrombin-III (Chain 33-464)	1	5	1	15.3	1	-2	NA	NA	NA	NA	NA	NA	not quantified	+
P01015	Agt	Angiotensinogen	1	7	7	22.2	0	29.233	6.74158	0.0385391	6.48279	0.490739	0.258791	0.333539	Quantifiable		Protease inhibitors
P01031ups	CO5	Complement C5 (C5a anaphylatoxin) (Chain 678-751)	1	11	11	86.5	0	263.1	8.14306	0.0911838	8.27742	0.271416	-0.134354	0.384223	Quantifiable	+
P01048	Map1	T-kininogen 1	3	4	2	12.3	0	4.8703	NA	NA	NA	NA	NA	NA	Unique for Bone defect
P01835	Kacb	Ig kappa chain C region, B allele	1	5	2	72.6	0	19.205	NA	NA	NA	NA	NA	NA	Unique for Soft tissue wound
P01836	Kaca	Ig kappa chain C region, A allele	1	5	2	44.3	0	38.669	NA	NA	NA	NA	NA	NA	not quantified
P01946	Hba1	Hemoglobin subunit alpha-1/2	2	15	12	95.1	0	240.66	9.08228	0.194131	9.509	0.289485	-0.426725	0.0498882	higher abundant in soft tissue wound
P02091	Hbb	Hemoglobin subunit beta-1	1	25	10	96.6	0	323.31	9.11666	0.291553	9.64325	0.301538	-0.526588	0.045846	higher abundant in soft tissue wound		other*
P02600	Myl1	Myosin light chain 1/3, skeletal muscle isoform	1	13	11	72.5	0	149.05	7.33985	0.472897	7.81828	0.258308	-0.478429	0.126115	Quantifiable		other
P02625	Pvalb	Parvalbumin alpha	1	12	12	83.6	0	82.435	7.05502	0.782055	7.92426	0.374832	-0.86924	0.091838	Quantifiable		other
P02650	Apoe	Apolipoprotein E	1	15	15	49	0	166.75	7.46338	0.475045	8.08261	0.190789	-0.619233	0.0519176	Quantifiable		other
P02651	Apoa4	Apolipoprotein A-IV	2	29	29	77.7	0	274.64	7.71413	0.233871	8.28335	0.203891	-0.569228	0.0104636	higher abundant in soft tissue wound		other*
P02680	Fgg	Fibrinogen gamma chain	1	21	21	53.5	0	151.91	8.07256	0.189878	8.55885	0.273201	-0.486289	0.0265192	higher abundant in soft tissue wound		ECM proteins*
P02753ups	RETBP	Retinol-binding protein 4 (Chain 19-201)	1	2	2	12.8	0.0022472	2.9514	NA	NA	NA	NA	NA	NA	not quantified	+
P02761	Mup	Major urinary protein	13	4	4	20.4	0	6.9658	NA	NA	NA	NA	NA	NA	not quantified
P02764	Orm1	Alpha-1-acid glycoprotein	1	4	4	13.2	0	6.9344	5.95026	1.08003	6.33477	0.247603	-0.384504	0.509677	Quantifiable		Immunomodulators
P02767	Ttr	Transthyretin	1	10	10	67.3	0	122.73	7.39678	0.602802	7.95211	0.388212	-0.555327	0.172343	Quantifiable		other
P02770	Alb	Serum albumin	1	72	65	88.2	0	323.31	9.35307	0.163444	9.79831	0.0511867	-0.445237	0.00201643	higher abundant in soft tissue wound
P02787ups	Trfe	Serotransferrin (Chain 20-698) - Homo sapiens (Human)	1	6	5	13.7	0	16.442	NA	NA	NA	NA	NA	NA	not quantified	+	other*
P02788ups	TRFL	Lactotransferrin (Chain 20-710)	1	43	41	65.1	0	323.31	NA	NA	NA	NA	NA	NA	not quantified	+
P04040ups	CATA	Catalase (Chain 2-527)	1	13	10	26	0	141.56	7.40483	0.0768529	7.65696	0.353209	-0.252134	0.212459	Quantifiable	+
P04041	Gpx1	Glutathione peroxidase 1	2	12	12	75.6	0	46.062	7.06964	0.164872	6.98835	0.340288	0.0812902	0.682235	Quantifiable
P04157	Ptprc	Receptor-type tyrosine-protein phosphatase C	1	2	2	2.6	0.0021645	2.532	NA	NA	NA	NA	NA	NA	not quantified		Metabolic enzymes
P04462	Myh8	Myosin-8 (Fragment)	1	14	1	40.5	0.026923	1.3585	NA	NA	NA	NA	NA	NA	not quantified
P04466	Mylpf	Myosin regulatory light chain 2, skeletal muscle isoform	1	14	14	80.5	0	124.48	7.59611	0.362619	7.83743	0.177471	-0.241327	0.276986	Quantifiable
P04636	Mdh2	Malate dehydrogenase, mitochondrial	1	10	10	42	0	28.378	7.08278	0.191482	6.61428	0.185762	0.468498	0.0126374	higher abundant in bone defect		other
P04638	Apoa2	Apolipoprotein A-II	1	3	3	26.5	0	28.421	NA	NA	NA	NA	NA	NA	not quantified		Metabolic enzymes*
P04639	Apoa1	Apolipoprotein A-I	1	30	30	77.6	0	323.31	7.98691	0.367403	8.44106	0.140433	-0.454149	0.0603294	Quantifiable
P04642	Ldha	L-lactate dehydrogenase A chain	5	22	21	54.8	0	141.08	8.01784	0.179729	8.09529	0.232525	-0.07745	0.617055	Quantifiable		other
P04692	Tpm1	Tropomyosin alpha-1 chain	4	16	6	47.9	0	89.506	6.66548	0.861089	7.12914	0.22578	-0.463664	0.337689	Quantifiable		Metabolic enzymes
P04762	Cat	Catalase	1	7	4	13.7	0	5.0657	NA	NA	NA	NA	NA	NA	not quantified		other
P04775	Scn2a	Sodium channel protein type 2 subunit alpha	6	2	2	2.2	1	-2	NA	NA	NA	NA	NA	NA	not quantified
P04797	Gapdh	Glyceraldehyde-3-phosphate dehydrogenase	14	26	4	60.7	0	161.79	8.50712	0.127392	8.98826	0.111847	-0.481144	0.00128757	higher abundant in soft tissue wound
P04897	Gnai2	Guanine nucleotide-binding protein G(i) subunit alpha-2	13	5	5	19.4	0	49.688	6.53904	0.426335	6.22137	0.262453	0.31767	0.311551	Quantifiable		Metabolic enzymes*
P04906	Gstp1	Glutathione S-transferase P	2	4	4	30	0	8.0134	6.35964	0.311693	5.94548	0.210244	0.414167	0.106279	Quantifiable		other
P04916	Rbp4	Retinol-binding protein 4	1	5	5	35.8	0	12.663	NA	NA	NA	NA	NA	NA	not quantified		Metabolic enzymes
P04937	Fn1	Fibronectin	1	16	1	9.6	0.009901	1.6965	NA	NA	NA	NA	NA	NA	not quantified
P05065	Aldoa	Fructose-bisphosphate aldolase A	4	29	12	78.8	0	220.48	7.9214	0.480412	8.26614	0.148092	-0.344741	0.219295	Quantifiable
P05197	Eef2	Elongation factor 2	1	4	4	7	0	10.621	NA	NA	NA	NA	NA	NA	Unique for Bone defect		Metabolic enzymes
P05370	G6pdx	Glucose-6-phosphate 1-dehydrogenase	1	11	11	26	0	21.702	6.54419	0.479053	5.40238	0.467156	1.14182	0.025328	higher abundant in bone defect		other*
P05544	Serpina3l	Serine protease inhibitor A3L	2	22	2	56.2	0	241.05	7.95088	0.270405	8.14215	0.125363	-0.191267	0.246673	Quantifiable
P05545	Serpina3k	Serine protease inhibitor A3K	1	20	16	57.7	0	182.1	7.88503	0.169992	8.09284	0.168083	-0.207815	0.132766	Quantifiable		Protease inhibitors
P06759	Apoc3	Apolipoprotein C-III	1	2	2	23.8	0	7.8009	6.9471	0.271883	7.27851	0.26109	-0.331407	0.129184	Quantifiable		Protease inhibitors
P06761	Hspa5	78 kDa glucose-regulated protein	1	6	5	11.5	0	6.4922	NA	NA	NA	NA	NA	NA	Unique for Bone defect		other
P06866	Hp	Haptoglobin	1	18	18	44.1	0	132	7.59791	0.507472	7.83639	0.140182	-0.238486	0.399871	Quantifiable		other*
P07150	Anxa1	Annexin A1	1	36	36	78	0	323.31	8.57421	0.280973	8.08711	0.142666	0.487099	0.021346	higher abundant in bone defect		other
P07483	Fabp3	Fatty acid-binding protein, heart	1	5	3	39.1	0	5.8057	NA	NA	NA	NA	NA	NA	not quantified		Immunomodulators*
P07632	Sod1	Superoxide dismutase [Cu-Zn]	1	6	6	50	0	43.761	6.62712	0.875934	7.29282	0.138236	-0.665698	0.183932	Quantifiable
P07895	Sod2	Superoxide dismutase [Mn], mitochondrial	1	3	3	16.7	0	60.631	NA	NA	NA	NA	NA	NA	not quantified		other
P08010	Gstm2	Glutathione S-transferase Mu 2	3	4	3	18.8	0.0021739	2.6127	NA	NA	NA	NA	NA	NA	Unique for Bone defect
P08011	Mgst1	Microsomal glutathione S-transferase 1	1	3	3	31.6	0	5.9816	NA	NA	NA	NA	NA	NA	not quantified		Metabolic enzymes*
P08649	C4	Complement C4	3	21	8	17.7	0	92.83	7.06426	0.352351	7.14619	0.316186	-0.0819312	0.741062	Quantifiable
P08699	Lgals3	Galectin-3	1	3	3	14.9	0.0083857	2.1847	NA	NA	NA	NA	NA	NA	Unique for Bone defect		Immunomodulators
P08733	Myl2	Myosin regulatory light chain 2, ventricular/cardiac muscle isoform	3	7	7	45.2	0	15.802	NA	NA	NA	NA	NA	NA	not quantified		ECM proteins*
P09006	Serpina3n	Serine protease inhibitor A3N	1	13	10	35.4	0	159.87	7.16674	0.259211	7.21782	0.206685	-0.051079	0.768389	Quantifiable
P09034	Ass1	Argininosuccinate synthase	1	3	3	9.7	0.0084388	2.2443	NA	NA	NA	NA	NA	NA	not quantified		Protease inhibitors
P09495	Tpm4	Tropomyosin alpha-4 chain	1	11	5	44.8	0	5.0165	6.35744	0.214109	6.24319	0.0276073	0.114252	0.410815	Quantifiable
P09527	Rab7a	Ras-related protein Rab-7a	1	9	9	54.1	0	34.908	6.64806	0.469194	5.8946	0.127715	0.75346	0.0211443	higher abundant in bone defect		other
P09605	Ckmt2	Creatine kinase S-type, mitochondrial	1	3	1	14.6	0	4.5325	NA	NA	NA	NA	NA	NA	not quantified		Bone formation process*
P09739	Tnnt3	Troponin T, fast skeletal muscle	4	10	10	28.6	0	20.873	6.83033	0.660335	7.23102	0.373639	-0.400686	0.349176	Quantifiable
P09811	Pygl	Glycogen phosphorylase, liver form	1	8	4	10.7	0	17.34	NA	NA	NA	NA	NA	NA	not quantified		other
P0C0T2	Anks6	Ankyrin repeat and SAM domain-containing protein 6	1	2	2	3.8	0.0082136	1.9233	NA	NA	NA	NA	NA	NA	not quantified
P10111	Ppia	Peptidyl-prolyl cis-trans isomerase A	2	7	4	60.4	0	46.802	7.09185	0.141924	6.82849	0.457292	0.263363	0.313467	Quantifiable
P10759	Ampd1	AMP deaminase 1	1	2	2	4.8	0	5.5807	NA	NA	NA	NA	NA	NA	not quantified		Metabolic enzymes
P10760	Ahcy	Adenosylhomocysteinase	1	2	2	4.9	0.0098425	1.6372	NA	NA	NA	NA	NA	NA	not quantified
P10959	Ces1c	Carboxylesterase 1C	6	8	7	19.7	0	16.862	6.68159	0.394706	6.48351	0.323083	0.198082	0.466853	Quantifiable
P11030	Dbi	Acyl-CoA-binding protein	3	2	2	36.8	0.021318	1.5093	NA	NA	NA	NA	NA	NA	not quantified
P11240	Cox5a	Cytochrome c oxidase subunit 5A, mitochondrial	1	2	2	31.5	0	9.6073	NA	NA	NA	NA	NA	NA	not quantified
P11517	Hbb2	Hemoglobin subunit beta-2	3	19	4	87.8	0	42.962	7.80523	0.619847	8.5155	0.308919	-0.710271	0.0861057	Quantifiable
P11598	Pdia3	Protein disulfide-isomerase A3	1	5	5	11.7	0	5.8786	NA	NA	NA	NA	NA	NA	not quantified
P11980	Pkm	Pyruvate kinase PKM	6	28	3	58.2	0	99.898	8.09009	0.0421454	7.95739	0.0759941	0.132695	0.0223957	Quantifiable
P12346	Tf	Serotransferrin	2	54	50	59.6	0	323.31	8.6952	0.18272	8.99377	0.100932	-0.298575	0.0287761	Quantifiable
P13221	Got1	Aspartate aminotransferase, cytoplasmic	1	8	8	23.7	0	16.183	6.29352	0.526014	6.80669	0.212719	-0.513165	0.120469	Quantifiable		other
P14046	A1i3	Alpha-1-inhibitor 3	4	63	21	53.4	0	323.31	8.75658	0.352941	9.23362	0.0839863	-0.477036	0.0390715	higher abundant in soft tissue wound		Metabolic enzymes
P14141	Ca3	Carbonic anhydrase 3	1	13	13	52.7	0	57.04	6.61558	0.778841	7.60843	0.162531	-0.99285	0.0467939	higher abundant in soft tissue wound		Protease inhibitors*
P14480	Fgb	Fibrinogen beta chain	1	30	29	58.7	0	223.91	7.87481	0.236581	8.25061	0.285371	-0.375801	0.0889579	Quantifiable
P14630	Apom	Apolipoprotein M	1	3	3	16.8	0	4.4082	NA	NA	NA	NA	NA	NA	not quantified		ECM proteins
P14669	Anxa3	Annexin A3	3	14	14	48.1	0	45.669	6.92456	0.555887	5.9031	0.344392	1.02147	0.0204771	higher abundant in bone defect
P15429	Eno3	Beta-enolase	1	23	17	63.8	0	90.165	7.27804	0.624125	8.10176	0.129724	-0.823727	0.0415238	higher abundant in soft tissue wound		other*
P15865	Hist1h1e	Histone H1.4	3	11	9	26.9	0	70.558	7.83076	0.306441	7.25424	0.297354	0.576517	0.0355599	higher abundant in bone defect		Metabolic enzymes*
P16290	Pgam2	Phosphoglycerate mutase 2	1	14	10	58.1	0	48.075	7.36916	0.443534	7.67042	0.461557	-0.301258	0.38291	Quantifiable
P16409	Myl3	Myosin light chain 3	2	12	9	71	0	35.736	6.70208	0.730889	6.92205	0.391122	-0.219965	0.614686	Quantifiable		Metabolic enzymes
P16617	Pgk1	Phosphoglycerate kinase 1	3	15	13	49.6	0	73.452	7.65044	0.042049	7.61447	0.160163	0.0359722	0.679135	Quantifiable		other
P17220	Psma2	Proteasome subunit alpha type-2	1	2	2	17.5	0	4.0624	NA	NA	NA	NA	NA	NA	not quantified		Metabolic enzymes
P17475	Serpina1	Alpha-1-antiproteinase	1	24	24	60.3	0	323.31	8.06813	0.296723	8.41527	0.117388	-0.347143	0.0724831	Quantifiable
P18163	Acsl1	Long-chain-fatty-acid--CoA ligase 1	3	4	4	8.6	0.0022075	2.7285	NA	NA	NA	NA	NA	NA	not quantified		Protease inhibitors
P18297	Spr	Sepiapterin reductase	1	2	2	13.7	0	4.0038	NA	NA	NA	NA	NA	NA	not quantified
P18418	Calr	Calreticulin	1	4	4	15.1	0.00998	1.7346	NA	NA	NA	NA	NA	NA	Unique for Bone defect
P18420	Psma1	Proteasome subunit alpha type-1	1	3	3	14.4	0.0022573	2.971	NA	NA	NA	NA	NA	NA	not quantified		other*
P18666	Myl12b	Myosin regulatory light chain 12B	4	6	6	40.1	0	64.388	6.85204	0.454126	6.04114	0.186893	0.810905	0.035362	higher abundant in bone defect
P19234	Ndufv2	NADH dehydrogenase [ubiquinone] flavoprotein 2, mitochondrial	1	2	2	9.3	0.0082305	1.9459	NA	NA	NA	NA	NA	NA	not quantified
P19511	Atp5f1	ATP synthase F(0) complex subunit B1, mitochondrial	1	3	3	15.6	0	4.6576	NA	NA	NA	NA	NA	NA	not quantified
P19804	Nme2	Nucleoside diphosphate kinase B	2	9	9	69.1	0	12.032	6.58476	0.407207	7.15145	0.431583	-0.56669	0.104694	Quantifiable
P19939	Apoc1	Apolipoprotein C-I	3	3	3	25	0	6.1127	NA	NA	NA	NA	NA	NA	not quantified		other
P20059	Hpx	Hemopexin	1	29	29	59.6	0	78.112	7.83079	0.159255	7.70791	0.290071	0.122875	0.485745	Quantifiable
P20759	Ighg1	Ig gamma-1 chain C region	1	4	2	16.9	0.00818	1.8917	NA	NA	NA	NA	NA	NA	not quantified		other
P20760	Igg-2a	Ig gamma-2A chain C region	2	7	5	27	0	27.607	6.9875	0.169195	7.19724	0.146283	-0.20974	0.10984	Quantifiable
P20761	Igh-1a	Ig gamma-2B chain C region	2	4	4	18.9	0	7.3706	5.66202	0.267966	6.20665	0.593657	-0.544626	0.145487	Quantifiable		Immunomodulators
P20767	Lac2	Ig lambda-2 chain C region	1	4	4	49	0	7.3623	6.1472	0.244332	6.76276	0.301768	-0.615558	0.0301502	higher abundant in soft tissue wound		Immunomodulators
P23358	Rpl12	60S ribosomal protein L12	6	3	3	24.8	0	5.6462	NA	NA	NA	NA	NA	NA	not quantified
P23562	Slc4a1	Band 3 anion transport protein	2	12	12	19.1	0	155.29	7.27871	0.19323	7.5484	0.608522	-0.269694	0.430604	Quantifiable
P23680	Apcs	Serum amyloid P-component	1	3	3	18.4	0	3.3743	5.9933	0.195704	6.05395	0.197527	-0.0606523	0.702728	Quantifiable		other
P23764	Gpx3	Glutathione peroxidase 3	3	6	6	33.6	0	46.636	6.84487	0.237136	7.07675	0.507302	-0.231887	0.439261	Quantifiable		other
P23928	Cryab	Alpha-crystallin B chain	1	11	11	68.6	0	38.745	6.93447	0.487509	7.02752	0.456941	-0.0930483	0.789968	Quantifiable		Metabolic enzymes
P24090	Ahsg	Alpha-2-HS-glycoprotein	2	11	11	48	0	139.47	7.86868	0.320553	8.37088	0.184783	-0.5022	0.0348919	higher abundant in soft tissue wound		other
P24368	Ppib	Peptidyl-prolyl cis-trans isomerase B	1	4	4	21.8	0.0022624	2.9745	NA	NA	NA	NA	NA	NA	not quantified		ECM proteins*
P25113	Pgam1	Phosphoglycerate mutase 1	3	12	8	62.6	0	16.496	6.99555	0.50974	6.55971	0.179153	0.435847	0.157799	Quantifiable
P27139	Ca2	Carbonic anhydrase 2	1	11	9	51.9	0	23.179	6.83843	0.204005	7.45895	0.394463	-0.620521	0.0313888	higher abundant in soft tissue wound		Metabolic enzymes
P29410	Ak2	Adenylate kinase 2, mitochondrial	1	2	2	11.3	0.030534	1.32	NA	NA	NA	NA	NA	NA	Unique for Bone defect
P30152	Lcn2	Neutrophil gelatinase-associated lipocalin	1	5	5	22.7	0	16.477	6.63693	0.185064	6.22586	0.39835	0.411071	0.122476	Quantifiable		Metabolic enzymes*
P31044	Pebp1	Phosphatidylethanolamine-binding protein 1	1	6	6	54	0	21.042	6.51944	0.22129	6.5042	0.115831	0.0152447	0.918892	Quantifiable		Immunomodulators
P31211	Serpina6	Corticosteroid-binding globulin	1	2	2	6.1	0.0022222	2.7923	NA	NA	NA	NA	NA	NA	not quantified		other
P31399	Atp5h	ATP synthase subunit d, mitochondrial	3	4	4	44.1	0	6.6833	6.01678	0.233093	5.71167	0.20827	0.305109	0.133907	Quantifiable
P31977	Ezr	Ezrin	1	7	2	12.3	0	3.6167	NA	NA	NA	NA	NA	NA	not quantified		Metabolic enzymes
P34058	Hsp90ab1	Heat shock protein HSP 90-beta	3	5	2	7.3	0	10.939	7.22359	0.281446	6.84571	0.380299	0.377877	0.161292	Quantifiable
P35213	Ywhab	14-3-3 protein beta/alpha	1	6	3	35.4	0	7.4986	NA	NA	NA	NA	NA	NA	not quantified		other
P35280	Rab8a	Ras-related protein Rab-8A	1	2	1	12.1	0	7.0446	NA	NA	NA	NA	NA	NA	not quantified
P35704	Prdx2	Peroxiredoxin-2	1	8	7	60.6	0	22.519	7.33239	0.172425	7.74965	0.2649	-0.41726	0.0385261	higher abundant in soft tissue wound
P36972	Aprt	Adenine phosphoribosyltransferase	1	9	9	67.2	0	19.202	6.8891	0.2599	6.26384	0.121149	0.625253	0.0047654	higher abundant in bone defect		Immunomodulators*
P38983	Rpsa	40S ribosomal protein SA	1	4	4	23.1	0	9.5668	6.09837	0.154997	5.8712	0.111355	0.227174	0.0717224	Quantifiable		Metabolic enzymes*
P39069	Ak1	Adenylate kinase isoenzyme 1	2	12	12	71.6	0	42.487	6.73664	0.582637	7.26685	0.326582	-0.530209	0.163467	Quantifiable		other
P40307	Psmb2	Proteasome subunit beta type-2	1	3	3	21.9	0	6.069	NA	NA	NA	NA	NA	NA	not quantified		Metabolic enzymes
P41159ups	LEP	Leptin (Chain 22-167)	2	14	14	76.9	0	224.31	7.89381	0.0635039	8.14495	0.328625	-0.251145	0.184106	Quantifiable	+
P41498	Acp1	Low molecular weight phosphotyrosine protein phosphatase	2	3	3	24.7	0	3.4134	NA	NA	NA	NA	NA	NA	not quantified
P42123	Ldhb	L-lactate dehydrogenase B chain	1	6	5	18.6	0	4.8754	5.83817	1.01804	6.01556	0.138101	-0.177391	0.74163	Quantifiable
P45592	Cfl1	Cofilin-1	2	7	5	56	0	46.252	7.00949	0.432659	6.71753	0.242851	0.291963	0.283804	Quantifiable		Metabolic enzymes
P46462	Vcp	Transitional endoplasmic reticulum ATPase	1	7	7	14.8	0	15.534	NA	NA	NA	NA	NA	NA	not quantified		Cytoskeletal
P47967	Lgals5	Galectin-5	4	7	2	52.4	0	41.391	5.94369	0.497101	7.24061	0.225079	-1.29692	0.00314773	higher abundant in soft tissue wound
P48037	Anxa6	Annexin A6	2	4	4	10	0	3.5058	NA	NA	NA	NA	NA	NA	not quantified		other*
P48199	Crp	C-reactive protein	1	5	5	32.6	0	28.577	7.43773	0.250685	7.6627	0.27331	-0.224973	0.270632	Quantifiable
P48500	Tpi1	Triosephosphate isomerase	3	18	18	85.5	0	130.79	7.48265	0.350604	7.93955	0.243059	-0.456903	0.0759413	Quantifiable		Immunomodulators
P50115	S100a8	Protein S100-A8	1	7	7	85.4	0	210.49	8.89774	0.172342	8.58216	0.419116	0.31558	0.213106	Quantifiable		Metabolic enzymes
P50116	S100a9	Protein S100-A9	1	14	14	79.6	0	120.82	8.47687	0.138167	8.14603	0.193783	0.330839	0.0319879	higher abundant in bone defect		Immunomodulators
P50137	Tkt	Transketolase	3	21	21	42.9	0	124.19	7.643	0.553593	6.40861	0.112447	1.23439	0.00471741	higher abundant in bone defect		Immunomodulators*
P50399	Gdi2	Rab GDP dissociation inhibitor beta	2	5	5	18.4	0	6.6468	NA	NA	NA	NA	NA	NA	not quantified		Metabolic enzymes*
P51886	Lum	Lumican	1	4	4	10.9	0	7.6248	NA	NA	NA	NA	NA	NA	not quantified
P54313	Gnb2	Guanine nucleotide-binding protein G(I)/G(S)/G(T) subunit beta-2	4	3	3	10.6	0	3.3523	NA	NA	NA	NA	NA	NA	not quantified
P55054	Fabp9	Fatty acid-binding protein 9	1	2	1	16.7	1	-2	NA	NA	NA	NA	NA	NA	not quantified
P55159	Pon1	Serum paraoxonase/arylesterase 1	1	4	4	16.9	0	14.325	6.20061	0.30375	6.38891	0.239027	-0.188298	0.367524	Quantifiable
P55797	Apoc4	Apolipoprotein C-IV	1	3	3	26.6	0	7.147	5.83928	0.143489	6.87583	0.21257	-1.03654	0.000192095	higher abundant in soft tissue wound		Metabolic enzymes
P58775	Tpm2	Tropomyosin beta chain	2	15	6	47.2	0	94.324	7.52592	0.406379	7.12103	0.101963	0.404896	0.101451	Quantifiable		other*
P60711	Actb	Actin, cytoplasmic 1	1	26	1	64	0	276.76	9.03618	0.0951225	8.82304	0.0880966	0.213134	0.0166592	Quantifiable		other
P61589	Rhoa	Transforming protein RhoA	3	5	5	28.5	0	11.353	6.13152	0.298304	6.10609	0.0775336	0.0254255	0.893425	Quantifiable		Cytoskeletal
P61626ups	LYSC	Lysozyme C (Chain 19-148)	1	5	4	53.8	0	40.421	5.41806	0.15069	6.05625	1.21576	-0.638186	0.417769	Quantifiable	+	other
P61751	Arf4	ADP-ribosylation factor 4	1	3	1	27.8	0.019569	1.5641	NA	NA	NA	NA	NA	NA	not quantified
P61980	Hnrnpk	Heterogeneous nuclear ribonucleoprotein K	3	4	4	15.3	0	30.085	NA	NA	NA	NA	NA	NA	not quantified
P61983	Ywhag	14-3-3 protein gamma	1	6	3	27.5	0	13.254	6.54035	0.319684	6.52532	0.426504	0.0150267	0.956867	Quantifiable
P62138	Ppp1ca	Serine/threonine-protein phosphatase PP1-alpha catalytic subunit	3	2	2	9.4	0	11.359	NA	NA	NA	NA	NA	NA	not quantified		other
P62161	Calm1	Calmodulin	4	5	5	55.7	0	85.218	7.32302	0.121493	6.87612	0.269277	0.446903	0.0232294	higher abundant in bone defect
P62260	Ywhae	14-3-3 protein epsilon	1	9	7	51	0	29.184	6.62743	0.220108	6.61703	0.159522	0.0104045	0.94147	Quantifiable		other*
P62494	Rab11a	Ras-related protein Rab-11A	3	5	5	25.5	0	11.681	6.46436	0.310657	6.0937	0.0749585	0.370656	0.0594733	Quantifiable		other
P62632	Eef1a2	Elongation factor 1-alpha 2	1	6	2	19.9	0	10.574	NA	NA	NA	NA	NA	NA	not quantified		other
P62775	Mtpn	Myotrophin	1	2	2	23.7	0.0022727	2.9767	NA	NA	NA	NA	NA	NA	not quantified
P62804	Hist1h4b	Histone H4	1	11	11	55.3	0	55.8	8.32938	0.120643	8.04151	0.0989928	0.287866	0.0102185	Quantifiable
P62828	Ran	GTP-binding nuclear protein Ran	3	7	7	28.7	0	10.521	6.44822	0.197157	6.15394	0.20864	0.294286	0.0861984	Quantifiable		other
P62914	Rpl11	60S ribosomal protein L11	1	2	2	12.9	0	10.599	NA	NA	NA	NA	NA	NA	not quantified		other
P62937ups	PPIA	Peptidyl-prolyl cis-trans isomerase A (Chain 1-165, N terminal His tag)	1	8	5	61.6	0	21.52	6.34821	0.158843	6.50776	0.390715	-0.15955	0.477949	Quantifiable	+
P62963	Pfn1	Profilin-1	2	8	8	67.1	0	91.187	7.78015	0.33052	6.70211	0.511751	1.07804	0.0122312	higher abundant in bone defect		Metabolic enzymes
P62988ups	UBIQ	Ubiquitin (Chain 1-76, N-terminal His tag)	11	6	6	51	0	46.933	7.66611	0.104836	7.24773	0.477002	0.418384	0.137485	Quantifiable	+	Cytoskeletal*
P62994	Grb2	Growth factor receptor-bound protein 2	1	4	4	26.3	0	3.9182	NA	NA	NA	NA	NA	NA	Unique for Bone defect
P63018	Hspa8	Heat shock cognate 71 kDa protein	10	15	13	25.7	0	56.697	7.4978	0.193571	6.92553	0.118207	0.572272	0.00234224	higher abundant in bone defect		other*
P63029	Tpt1	Translationally-controlled tumor protein	2	2	2	15.7	0	3.7813	NA	NA	NA	NA	NA	NA	not quantified		other*
P63039	Hspd1	60 kDa heat shock protein, mitochondrial	1	2	2	5.8	0.030476	1.3189	NA	NA	NA	NA	NA	NA	not quantified
P63102	Ywhaz	14-3-3 protein zeta/delta	1	10	8	51	0	144.27	7.19361	0.230436	6.548	0.328365	0.645616	0.0181646	higher abundant in bone defect
P63165ups	SUMO1	Small ubiquitin-related modifier 1 (Chain 1-97, N-terminal GST tag)	2	5	5	11	0	3.6642	6.1696	0.395273	6.10304	0.0771687	0.0665625	0.7899	Quantifiable	+	Immunomodulators*
P63259	Actg1	Actin, cytoplasmic 2	5	26	1	64	0	22.799	NA	NA	NA	NA	NA	NA	not quantified		other
P68136	Acta1	Actin, alpha skeletal muscle	4	24	8	63.1	0	132.79	8.30761	0.334559	8.435	0.0615638	-0.127395	0.48218	Quantifiable
P68255	Ywhaq	14-3-3 protein theta	2	6	4	29	0	49.16	NA	NA	NA	NA	NA	NA	Unique for Bone defect		Cytoskeletal
P68511	Ywhah	14-3-3 protein eta	3	7	5	28	0	10.143	NA	NA	NA	NA	NA	NA	not quantified		other*
P68871ups	HBB	Hemoglobin subunit beta (Chain 2-147)	1	17	15	88.4	0	110.6	7.93628	0.121345	8.30664	0.355883	-0.370362	0.0963505	Quantifiable	+
P69897	Tubb5	Tubulin beta-5 chain	1	14	2	39.9	0	25.203	6.97481	0.416563	6.14578	0.148622	0.829032	0.0232122	higher abundant in bone defect		other*
P69905ups	HBA	Hemoglobin subunit alpha (Chain 2-142)	1	11	6	78	0	16.033	7.30983	0.282402	7.8293	0.440952	-0.519469	0.0944853	Quantifiable	+	Cytoskeletal*
P82995	Hsp90aa1	Heat shock protein HSP 90-alpha	4	5	2	7.2	0.047187	0.9693	NA	NA	NA	NA	NA	NA	not quantified
P84079	Arf1	ADP-ribosylation factor 1	5	6	4	43.1	0	14.758	6.94734	0.0970381	6.43493	0.182552	0.512415	0.00255969	higher abundant in bone defect
P85968	Pgd	6-phosphogluconate dehydrogenase, decarboxylating	2	14	14	35.8	0	62.495	7.18611	0.435228	6.41122	0.217649	0.77489	0.0189601	higher abundant in bone defect		other*
P85970	Arpc2	Actin-related protein 2/3 complex subunit 2	1	11	11	44.7	0	30.877	6.46488	0.448476	5.88696	0.00385007	0.577917	0.0813057	Quantifiable		Metabolic enzymes*
P85971	Pgls	6-phosphogluconolactonase	2	5	5	42.4	0	13.829	NA	NA	NA	NA	NA	NA	Unique for Bone defect		Cytoskeletal
P97532	Mpst	3-mercaptopyruvate sulfurtransferase	1	4	4	19.2	0	5.2213	NA	NA	NA	NA	NA	NA	not quantified		Metabolic enzymes*
P97541	Hspb6	Heat shock protein beta-6	1	8	8	53.1	0	19.832	7.09601	0.518695	7.09755	0.0445993	-0.00153642	0.996208	Quantifiable
P97710	Sirpa	Tyrosine-protein phosphatase non-receptor type substrate 1	1	2	2	7.5	0	4.6543	NA	NA	NA	NA	NA	NA	not quantified		other
Q01177	Plg	Plasminogen	1	15	15	24.1	0	55.034	7.15091	0.2595	7.64852	0.137583	-0.497603	0.014706	higher abundant in soft tissue wound
Q03626	Mug1	Murinoglobulin-1	1	56	1	50.7	0	114.87	7.76293	0.403139	8.28495	0.0773982	-0.522022	0.0438831	higher abundant in soft tissue wound		Proteases*
Q05704	Bpifb4	BPI fold-containing family B member 4	1	2	2	3.4	0.0021598	2.514	NA	NA	NA	NA	NA	NA	not quantified		Protease inhibitors*
Q06647	Atp5o	ATP synthase subunit O, mitochondrial	1	4	4	24.9	0	8.1891	6.23307	0.359068	6.0926	0.129919	0.140465	0.558671	Quantifiable
Q06830ups	PRDX1	Peroxiredoxin 1 (Chain 2-199)	2	9	7	39.9	0	22.826	7.12517	0.0670444	6.81811	0.367735	0.307067	0.151497	Quantifiable	+	Metabolic enzymes
Q07936	Anxa2	Annexin A2	1	21	21	58.1	0	116.91	7.32884	0.489919	6.54009	0.303377	0.788744	0.0338462	higher abundant in bone defect		Immunomodulators
Q08163	Cap1	Adenylyl cyclase-associated protein 1	1	15	15	53.6	0	191.97	7.32073	0.490668	6.20772	0.296513	1.11301	0.00814418	higher abundant in bone defect		ECM proteins*
Q09073	Slc25a5	ADP/ATP translocase 2	5	5	1	20.1	0	3.6108	NA	NA	NA	NA	NA	NA	not quantified		Cytoskeletal*
Q0ZFS8	LOC100910660	Protein Srsf3	1	4	3	28.7	0	3.6928	NA	NA	NA	NA	NA	NA	Unique for Bone defect
Q2Q0I9	Fndc1	Fibronectin type III domain-containing protein 1	1	2	2	1.6	1	-2	NA	NA	NA	NA	NA	NA	not quantified
Q304F3	Tnnc2	Protein Tnnc2	1	9	9	62.5	0	118.84	6.88091	0.466966	7.57925	0.141922	-0.698348	0.0287358	higher abundant in soft tissue wound
Q3KR94	Vtn	Protein Vtn	1	11	11	27.6	0	53.037	7.53398	0.349318	7.96989	0.340045	-0.435915	0.123931	Quantifiable		Cytoskeletal*
Q3T1J1	Eif5a	Eukaryotic translation initiation factor 5A-1	2	5	5	40.9	0	11.622	6.23915	0.0984519	6.348	0.185371	-0.108848	0.419849	Quantifiable		ECM proteins
Q3T1K5	Capza2	F-actin-capping protein subunit alpha-2	1	5	4	26.2	0	10.387	6.29317	0.197624	6.05214	0.180203	0.241023	0.159127	Quantifiable		other
Q499P2	Lta4h	Leukotriene A(4) hydrolase	2	12	12	25.5	0	17.717	NA	NA	NA	NA	NA	NA	not quantified		Cytoskeletal
Q499Q4	Pgm1	Phosphoglucomutase 1	2	8	8	26.3	0	23.314	6.5396	0.336176	6.48938	0.208933	0.050222	0.808148	Quantifiable
Q4FZY0	Efhd2	EF-hand domain-containing protein D2	2	2	2	9.6	0.047359	0.98029	NA	NA	NA	NA	NA	NA	not quantified		Metabolic enzymes
Q4G075	Serpinb1a	Leukocyte elastase inhibitor A	1	22	19	53.8	0	125.81	7.71178	0.613074	6.61635	0.265801	1.09542	0.0168508	higher abundant in bone defect
Q4KLF8	Arpc5	Actin-related protein 2/3 complex subunit 5	1	2	2	21.2	0.0022272	2.8247	6.53517	0.303162	6.47836	0.154701	0.0568128	0.755497	Quantifiable		Protease inhibitors*
Q4KM35	Psmb10	Proteasome subunit beta type-10	1	3	3	16.5	0	4.4911	NA	NA	NA	NA	NA	NA	Unique for Bone defect		Cytoskeletal
Q4PP99	Tnnc1	Cardiac troponin C	1	3	3	23	0	103.96	5.72658	0.47001	6.61719	0.49312	-0.890611	0.039868	higher abundant in soft tissue wound		Proteases*
Q4QRB4	Tubb3	Tubulin beta-3 chain	1	9	1	30	1	-2	NA	NA	NA	NA	NA	NA	not quantified		Cytoskeletal*
Q4V7C7	Actr3	Actin-related protein 3	2	10	10	39.7	0	48.485	6.70973	0.557843	6.25787	0.140206	0.451864	0.237543	Quantifiable
Q4V8I9	Ugp2	Protein Ugp2	1	4	4	9.8	0	4.2545	NA	NA	NA	NA	NA	NA	not quantified		Cytoskeletal
Q52KS1	Pfkm	6-phosphofructokinase	2	9	9	16.7	0	18.611	NA	NA	NA	NA	NA	NA	not quantified
Q5EBC0	Itih4	Inter alpha-trypsin inhibitor, heavy chain 4	2	24	24	33.8	0	191.27	7.78685	0.189385	8.33074	0.439827	-0.543893	0.0635299	Quantifiable
Q5HZY2	Sar1b	GTP-binding protein SAR1b	2	5	5	40.9	0	8.0949	6.5269	0.365369	6.65875	0.152458	-0.131853	0.530116	Quantifiable		Protease inhibitors
Q5I0E1	Lrg1	Leucine-rich alpha-2-glycoprotein 1	1	2	2	7.5	0	9.6964	NA	NA	NA	NA	NA	NA	not quantified		other
Q5I0M1	Apoh	Apolipoprotein H	2	7	7	29	0	16.544	6.73164	0.279638	7.13712	0.292808	-0.405477	0.0920542	Quantifiable
Q5M7T5	Serpinc1	Protein Serpinc1	2	17	11	39.4	0	112.03	7.78395	0.149691	7.95508	0.428241	-0.171127	0.479133	Quantifiable		other
Q5M7U6	Actr2	Actin-related protein 2	1	6	6	19.5	0	13.566	6.49378	0.369673	5.76819	0.224471	0.725589	0.0153161	higher abundant in bone defect		Protease inhibitors
Q5M860	Arhgdib	Protein Arhgdib	1	11	11	66.5	0	86.904	7.87988	0.382668	7.43898	0.223287	0.440901	0.0936764	Quantifiable		Cytoskeletal*
Q5M878	Hps5	Serum amyloid A protein	2	3	3	32.3	0	17.669	NA	NA	NA	NA	NA	NA	not quantified		other
Q5M889	Apof	Apolipoprotein F	1	2	2	10.7	0	6.8577	NA	NA	NA	NA	NA	NA	not quantified
Q5M890	Apon	Apolipoprotein N	1	2	2	14.5	0	6.8754	NA	NA	NA	NA	NA	NA	not quantified
Q5M8C3	Serpina4	Protein Serpina4	1	7	7	19.6	0	8.5641	6.26957	0.318353	6.34955	0.195685	-0.0799778	0.683555	Quantifiable
Q5PQK3	Trim42	Protein Trim42	1	2	2	4	0.039106	1.1301	NA	NA	NA	NA	NA	NA	not quantified		Protease inhibitors
Q5RJM1	Srd5a3	Polyprenol reductase	1	2	2	4.8	0.042514	1.0333	NA	NA	NA	NA	NA	NA	not quantified
Q5RKI0	Wdr1	WD repeat-containing protein 1	1	3	3	8.6	0	3.7392	NA	NA	NA	NA	NA	NA	not quantified
Q5RKJ9	Rab10	RAB10, member RAS oncogene family	1	3	2	17	0	4.5935	NA	NA	NA	NA	NA	NA	not quantified
Q5U1Y2	Rac2	Protein Rac2	1	6	3	30.7	0	18.706	7.49621	0.178308	6.9279	0.353365	0.568317	0.0283636	higher abundant in bone defect
Q5U2V4	Plbd1	Phospholipase B-like 1	1	9	9	20.5	0	21.47	NA	NA	NA	NA	NA	NA	not quantified		other*
Q5U300	Uba1	Ubiquitin-like modifier-activating enzyme 1	1	6	6	9.2	0	10.409	NA	NA	NA	NA	NA	NA	not quantified
Q5XFX0	Tagln2	Transgelin-2	2	11	11	65.3	0	147.69	6.7251	0.108028	6.45621	0.132929	0.268893	0.0200772	Quantifiable
Q5XI04	Stom	Protein Stom	1	10	10	41.9	0	137.32	7.23714	0.343497	6.2827	0.451888	0.954441	0.0151741	higher abundant in bone defect		other
Q5XI32	Capzb	F-actin-capping protein subunit beta	1	6	6	33.1	0	13.793	6.12299	0.444953	5.80391	0.398867	0.319075	0.37294	Quantifiable		Cytoskeletal*
Q5XI34	Ppp2r1a	Protein Ppp2r1a	1	4	3	12.1	0	3.4308	NA	NA	NA	NA	NA	NA	not quantified		Cytoskeletal
Q5XI38	Lcp1	Lymphocyte cytosolic protein 1	4	27	27	52.6	0	219.39	7.60173	0.797439	6.07192	0.313715	1.52981	0.0117779	higher abundant in bone defect
Q5XI42	Aldh3b1	Aldehyde dehydrogenase family 3 member B1	3	5	5	12.4	0	6.1222	NA	NA	NA	NA	NA	NA	Unique for Bone defect		Immunomodulators*
Q5XI73	Arhgdia	Rho GDP-dissociation inhibitor 1	1	7	7	58.3	0	16.257	6.69758	0.266316	6.36998	0.370347	0.327603	0.200924	Quantifiable		Metabolic enzymes*
Q5XI77	Anxa11	Annexin	1	8	8	19.5	0	23.792	NA	NA	NA	NA	NA	NA	not quantified		other
Q5XIF6	Tuba4a	Tubulin alpha-4A chain	2	10	2	35.5	0	39.025	7.44645	0.251579	7.03622	0.176207	0.410232	0.0369668	higher abundant in bone defect
Q62636	Rap1b	Ras-related protein Rap-1b	2	3	3	13.6	0	23.635	NA	NA	NA	NA	NA	NA	not quantified		Cytoskeletal*
Q62669	Hbb-b1	Protein Hbb-b1	2	13	9	85	0	84.481	7.99271	0.339728	8.46469	0.253422	-0.471975	0.0675301	Quantifiable
Q62714	Np4	Neutrophil antibiotic peptide NP-4	2	2	2	20.4	0.026975	1.3671	NA	NA	NA	NA	NA	NA	not quantified
Q62737	Cyba	Cytochrome b-245 light chain	1	2	2	13	0.047445	0.98181	NA	NA	NA	NA	NA	NA	not quantified
Q62920	Pdlim5	PDZ and LIM domain protein 5	1	2	2	4.7	0	3.8802	NA	NA	NA	NA	NA	NA	not quantified
Q62930	C9	Complement component C9	2	6	6	16.4	0	15.182	6.57171	0.470665	6.30643	0.205616	0.265285	0.410657	Quantifiable
Q63041	A1m	Alpha-1-macroglobulin	1	56	56	48.9	0	323.31	8.49085	0.374151	8.9048	0.179204	-0.413955	0.0929827	Quantifiable		Immunomodulators
Q63081	Pdia6	Protein disulfide-isomerase A6	1	3	3	10.5	0	7.8763	NA	NA	NA	NA	NA	NA	not quantified
Q63416	Itih3	Inter-alpha-trypsin inhibitor heavy chain H3	3	9	9	13.3	0	22.534	6.39557	0.368617	6.59174	0.339664	-0.196163	0.463568	Quantifiable
Q63569	Psmc3	26S protease regulatory subunit 6A	2	2	2	6.2	0.008016	1.7393	NA	NA	NA	NA	NA	NA	not quantified		Protease inhibitors
Q63584	Tmed10	Transmembrane emp24 domain-containing protein 10	1	3	3	13.7	0.0082645	2.0273	NA	NA	NA	NA	NA	NA	not quantified
Q63610	Tpm3	Tropomyosin alpha-3 chain	2	18	11	58.1	0	64.564	7.60085	0.251746	7.0224	0.299802	0.57845	0.0254411	higher abundant in bone defect
Q63910	LOC287167	Alpha globin	1	7	5	55.6	0	12.657	6.61853	0.457601	7.64159	0.155281	-1.02306	0.00547426	higher abundant in soft tissue wound		Cytoskeletal*
Q64119	Myl6	Myosin light polypeptide 6	2	5	4	39.1	0	11.942	7.3022	0.287724	6.51465	0.146232	0.787553	0.00276559	higher abundant in bone defect		other*
Q64240	Ambp	Protein AMBP	2	5	5	17.8	0	9.5954	5.93749	0.468762	6.68283	0.351147	-0.745341	0.0437766	higher abundant in soft tissue wound		Cytoskeletal*
Q64268	Serpind1	Heparin cofactor 2	1	7	7	14.8	0	21.065	6.41939	0.366998	6.79135	0.285164	-0.371959	0.160576	Quantifiable		Protease inhibitors*
Q66HB5	Rsph10b	Radial spoke head 10 homolog B	1	2	2	3.9	0.042357	1.0135	NA	NA	NA	NA	NA	NA	not quantified		Protease inhibitors
Q66HH8	Anxa5	Annexin	2	2	2	13.8	0	3.1543	NA	NA	NA	NA	NA	NA	not quantified
Q66HI5	Fth1	Ferritin	2	6	6	36.3	0	5.1638	6.43204	0.183759	6.08753	0.281471	0.344509	0.104711	Quantifiable
Q66HR2	Mapre1	Microtubule-associated protein RP/EB family member 1	1	3	3	20.5	0.015717	1.6113	NA	NA	NA	NA	NA	NA	not quantified		other
Q66HS7	Pdlim3	PDZ and LIM domain protein 3	2	2	2	8.3	0.0083507	2.0949	NA	NA	NA	NA	NA	NA	not quantified
Q66MH4	Brca2	Breast cancer susceptibility protein 2	2	2	2	1.7	0.027027	1.3713	NA	NA	NA	NA	NA	NA	not quantified
Q68FP1	Gsn	Gelsolin	3	6	6	13.6	0	18.485	6.7754	0.106013	6.80609	0.196402	-0.0306897	0.792531	Quantifiable
Q68FR6	Eef1g	Elongation factor 1-gamma	2	3	3	9.4	0	3.274	NA	NA	NA	NA	NA	NA	not quantified		Cytoskeletal
Q68FR9	Eef1d	Elongation factor 1-delta	1	2	2	7.5	0.0083682	2.0968	NA	NA	NA	NA	NA	NA	not quantified
Q68FT8	Serpinf2	Protein Serpinf2	1	4	4	12.4	0	8.1182	NA	NA	NA	NA	NA	NA	not quantified
Q68FY4	Gc	Group specific component	2	18	18	50.2	0	73.497	7.3279	0.325092	7.40185	0.498075	-0.0739573	0.811896	Quantifiable
Q6AYC4	Capg	Macrophage-capping protein	1	3	3	17.5	0	8.0975	NA	NA	NA	NA	NA	NA	not quantified		Metabolic enzymes
Q6AYE7	Ifit3	Interferon-induced protein with tetratricopeptide repeats 3	1	2	2	4.6	0.0081633	1.8901	NA	NA	NA	NA	NA	NA	not quantified
Q6AYU5	Pcbp2	Poly(RC) binding protein 2	3	3	3	12.1	0	8.2354	5.99941	0.546484	5.35049	0.240078	0.648921	0.117468	Quantifiable
Q6B345	S100a11	Protein S100-A11	2	2	2	27.6	0	49.797	NA	NA	NA	NA	NA	NA	not quantified		other
Q6DGF9	Acbd4	Acyl-CoA-binding domain-containing protein 4	1	2	2	18.1	0.042202	1.0119	NA	NA	NA	NA	NA	NA	not quantified
Q6IFU9	Krt16	Protein Krt16	2	13	1	23.1	1	-2	NA	NA	NA	NA	NA	NA	not quantified
Q6IFW6	Krt10	Keratin, type I cytoskeletal 10	1	22	2	39.5	0	20.756	NA	NA	NA	NA	NA	NA	not quantified
Q6IG01	Krt77	Keratin, type II cytoskeletal 1b	2	10	5	19.3	0	31.372	6.68215	0.284135	7.14754	0.381579	-0.465393	0.0981743	Quantifiable
Q6IMF3	Krt1	Keratin, type II cytoskeletal 1	1	14	4	19.2	0	4.5442	NA	NA	NA	NA	NA	NA	not quantified		other
Q6IMY8	Hnrnpu	Heterogeneous nuclear ribonucleoprotein U	1	2	2	2.9	0.042279	1.0119	NA	NA	NA	NA	NA	NA	not quantified
Q6LED0	H31	Histone H3.1	1	4	1	43.4	0.0042918	2.464	NA	NA	NA	NA	NA	NA	not quantified
Q6MG61	Clic1	Chloride intracellular channel protein 1	1	9	9	46.9	0	16.034	6.64871	0.386414	6.19109	0.71848	0.457623	0.320994	Quantifiable
Q6MG90	Tnx	Complement C4	1	14	1	11.2	0.0022422	2.8958	NA	NA	NA	NA	NA	NA	not quantified		other
Q6P0K8	Jup	Junction plakoglobin	2	10	10	20.1	0	21.547	6.74546	0.307836	6.83581	0.492148	-0.090345	0.766127	Quantifiable
Q6P3V8	Eif4a1	Eukaryotic translation initiation factor 4A1	3	2	2	6.4	0.021484	1.5583	5.71914	0.308296	5.42814	0.0804652	0.290996	0.117544	Quantifiable		other
Q6P6G4	Bpgm	2,3-bisphosphoglycerate mutase	1	6	6	32.9	0	53.032	5.93837	0.180164	6.72254	0.650889	-0.784169	0.059269	Quantifiable		other
Q6P6V0	Gpi	Glucose-6-phosphate isomerase	1	23	17	53.4	0	313.81	7.67722	0.163095	6.89062	0.218951	0.786598	0.00119123	higher abundant in bone defect		Metabolic enzymes
Q6P725	Des	Desmin	2	16	14	39.4	0	23.567	6.15726	0.743606	6.53008	0.1904	-0.372828	0.368856	Quantifiable		Metabolic enzymes*
Q6P734	Serping1	Plasma protease C1 inhibitor	1	5	5	16.1	0	13.589	NA	NA	NA	NA	NA	NA	not quantified		other
Q6P7Q4	Glo1	Lactoylglutathione lyase	1	4	4	31	0	23.742	5.92234	0.349632	6.27677	0.4015	-0.354434	0.266615	Quantifiable
Q6P9Y4	Slc25a4	ADP/ATP translocase 1	2	6	2	20.1	0	23.719	6.69907	0.39449	6.12597	0.314513	0.573098	0.0635059	Quantifiable		Metabolic enzymes
Q6PDW4	Psmb1	Proteasome subunit beta type	2	3	3	20	0.0023041	3.0543	NA	NA	NA	NA	NA	NA	not quantified		other
Q6RUV5	Rac1	Ras-related C3 botulinum toxin substrate 1	2	5	2	27.6	0.0080483	1.7812	5.97769	0.230424	6.12649	0.19492	-0.148799	0.410276	Quantifiable
Q6TUG7	Q6tug7	LRRGT00077	1	2	2	8.7	0.0084567	2.287	NA	NA	NA	NA	NA	NA	not quantified		other
Q6XDA0	Sptb	Erythroid spectrin beta	1	10	9	6.7	0	12.033	NA	NA	NA	NA	NA	NA	not quantified
Q794E4	Hnrnpf	Heterogeneous nuclear ribonucleoprotein F	1	3	1	12	0	34.163	NA	NA	NA	NA	NA	NA	not quantified
Q7M0E3	Dstn	Destrin	2	7	7	50.9	0	20.453	6.92929	0.39604	6.75516	0.346136	0.174127	0.532497	Quantifiable
Q80ZA3	Serpinf1	Alpha-2 antiplasmin	2	4	4	16.3	0	21.147	5.87672	0.273843	5.96365	0.545631	-0.0869317	0.785378	Quantifiable
Q8CFN2	Cdc42	Cell division control protein 42 homolog	1	4	4	30.9	0	6.8147	6.54026	0.27823	6.41427	0.126192	0.125988	0.441051	Quantifiable		Protease inhibitors
Q8K597	Prtn3	Protein Prtn3	1	6	6	43.7	0	30.819	NA	NA	NA	NA	NA	NA	Unique for Bone defect		other
Q8R4I6	Actn3	Actinin alpha 3, isoform CRA_a	1	44	31	49.6	0	282.64	7.61856	0.508293	8.0126	0.267046	-0.394037	0.218991	Quantifiable		Proteases*
Q8SEZ5	Mt-co2	Cytochrome c oxidase subunit 2	1	3	1	20.3	0	5.6452	NA	NA	NA	NA	NA	NA	not quantified		Cytoskeletal
Q8VID6	Pde11a	Dual 3,5-cyclic-AMP and -GMP phosphodiesterase 11A	2	2	2	5.6	0.048649	0.94295	NA	NA	NA	NA	NA	NA	not quantified
Q91ZN1	Coro1a	Coronin-1A	1	13	13	43.8	0	53.83	7.19183	0.357971	6.22985	0.134643	0.961981	0.00237901	higher abundant in bone defect
Q920D2	Dhfr	Dihydrofolate reductase	1	2	2	21.9	0.047273	0.97799	NA	NA	NA	NA	NA	NA	not quantified		Immunomodulators*
Q99PS8	Hrg	Histidine-rich glycoprotein	1	7	7	12.8	0	7.6301	6.3704	0.295691	6.39328	0.0948978	-0.0228797	0.887681	Quantifiable
Q9EQS0	Taldo1	Transaldolase	1	10	10	31.2	0	28.26	7.03472	0.0977452	5.63719	0.569043	1.39752	0.00287805	higher abundant in bone defect		Protease inhibitors
Q9EQX9	Ube2n	Ubiquitin-conjugating enzyme E2 N	4	2	2	22.4	0.021442	1.538	NA	NA	NA	NA	NA	NA	not quantified		Metabolic enzymes*
Q9ERL1	Cybb	Cytochrome b-245, beta polypeptide, isoform CRA_a	1	4	4	8.9	0	5.2237	NA	NA	NA	NA	NA	NA	Unique for Bone defect
Q9ESH6	Glrx	Glutaredoxin-1	1	4	4	46.7	0	7.8138	NA	NA	NA	NA	NA	NA	not quantified		Immunomodulators*
Q9JHL7	Ceacam1	Carcinoembryonic antigen-related cell adhesion molecule 1	3	2	2	4.7	0	3.3512	NA	NA	NA	NA	NA	NA	not quantified
Q9JKB7	Gda	Guanine deaminase	2	10	10	33	0	63.45	6.89592	0.363444	6.28543	0.416246	0.610483	0.0691864	Quantifiable
Q9QX71	Napsa	Napsin	1	4	4	16.2	0	45.485	6.61277	0.465815	5.57923	0.23285	1.03354	0.00737324	higher abundant in bone defect		Metabolic enzymes
Q9QX79	Fetub	Fetuin-B	2	14	14	43.4	0	77.5	7.17988	0.46281	7.57112	0.171341	-0.391234	0.163942	Quantifiable		Proteases*
Q9QX80	Hnrnpab	CArG-binding factor A	2	4	4	18.9	0	12.83	NA	NA	NA	NA	NA	NA	not quantified		Protease inhibitors
Q9QXQ0	Actn4	Alpha-actinin-4	1	20	7	28.3	0	15.452	NA	NA	NA	NA	NA	NA	Unique for Bone defect
Q9QZ76	Mb	Myoglobin	1	13	13	75.3	0	103.76	6.21122	1.31935	6.89934	1.47985	-0.688121	0.513544	Quantifiable		Cytoskeletal*
Q9R012	Plk2	Serine/threonine-protein kinase PLK2	1	2	2	3.7	0.033962	1.2313	NA	NA	NA	NA	NA	NA	not quantified		other
Q9WTV1	Chi3l1	Chitinase-3-like protein 1	2	3	3	10.2	0	3.3698	NA	NA	NA	NA	NA	NA	not quantified
Q9WVB1	Rab6a	Ras-related protein Rab-6A	3	2	2	10.6	0	8.2382	NA	NA	NA	NA	NA	NA	not quantified
Q9Z0V5	Prdx4	Peroxiredoxin-4	1	2	1	7	0.0084211	2.22	NA	NA	NA	NA	NA	NA	not quantified
Q9Z1F1	Def3b	Neutrophil antibiotic peptide NP-3B	2	2	2	31	0	3.6826	NA	NA	NA	NA	NA	NA	not quantified
Q9Z1P2	Actn1	Alpha-actinin-1	1	22	7	28	0	43.52	7.07841	0.501435	5.88459	0.406518	1.19383	0.0101026	higher abundant in bone defect
Q9Z2L0	Vdac1	Voltage-dependent anion-selective channel protein 1	2	2	2	12	0	3.403	6.17784	0.104691	5.94554	0.101045	0.232303	0.0312715	Quantifiable		Cytoskeletal*
R9PXU6	Vcl	Vinculin	2	10	10	17	0	21.018	6.63675	0.567335	6.09839	0.0954364	0.538359	0.11044	Quantifiable		other
R9PXU9	Ostf1	Osteoclast-stimulating factor 1 (Fragment)	2	8	8	49.3	0	17.014	6.81173	0.461632	6.0252	0.254761	0.786531	0.0245273	higher abundant in bone defect		Cytoskeletal
X1WI37	LOC100362640	Protein LOC100362640 (Fragment)	3	2	2	7.3	0.0081466	1.8676	NA	NA	NA	NA	NA	NA	not quantified		Bone formation process*
