# Supplementary material for: Microdialysis Sampling from Wound Fluids Enables Quantitative Assessment of Cytokines, Proteins, and Metabolites Reveals Bone Defect-Specific Molecular Profiles
Source: PLoS One. 2016 Jul 21;11(7):e0159580. doi: 10.1371/journal.pone.0159580 (PMC4956113; doi:10.1371/journal.pone.0159580)
Supplement: S3 Table — (XLSX) [file pone.0159580.s003.xlsx]

## Sheet: Description
Enrichment Score	a measure for the enrichment of a certain functional cluster based on the DAVID algorithm
Category	category of the corresponding GO-term (CC_FAT,BP_FAT or MF_FAT)
Term	Term and corresponding GO identifier
Count	# of proteins being mathced to the term
%	proportion of matched proteins among total number of proteins of a certain term
PValue	confidence of enrichment calculated on DAVID algorithm
Genes	proteins matched to the corresponding term

## Sheet: Supplementary table 2
Annotation Cluster 1	Enrichment Score: 7.825569120963595
Category	Term	Count	%	PValue	Genes
GOTERM_CC_FAT	GO:0005576~extracellular region	36	16.5899	3.46225e-10	ALDOA, TF, TLN1, C3, CLU, VTN, AHSG, VCL, PFN1, FGG, FGA, GSN, ALB, APOE, FGB, GPX3, SERPINC1, SERPINA1, FN1, RPSA, ANXA1, A1I3, ACTN1, SOD1, PLG, ANXA2, GPI, SERPINF1, PPIA, CFL1, F2, PON1, TUBA4A, PEBP1, CP, CALM1
GOTERM_CC_FAT	GO:0005615~extracellular space	23	10.5991	1.82255e-08	TF, C3, CLU, ANXA1, A1I3, SOD1, PLG, AHSG, GPI, FGG, FGA, SERPINF1, GSN, FGB, APOE, ALB, GPX3, PON1, SERPINC1, PEBP1, SERPINA1, CP, FN1
GOTERM_CC_FAT	GO:0044421~extracellular region part	27	12.4424	4.43506e-08	ALDOA, TF, C3, CLU, VTN, AHSG, FGG, FGA, GSN, FGB, ALB, APOE, GPX3, SERPINC1, SERPINA1, FN1, RPSA, ANXA1, A1I3, SOD1, PLG, ANXA2, GPI, SERPINF1, PON1, PEBP1, CP
GOTERM_BP_FAT	GO:0009611~response to wounding	23	10.5991	1.7815e-07	TF, YWHAZ, S100A8, C3, CLU, A1I3, ITGB2, PRDX2, SOD1, PLG, AHSG, GPX1, FGG, FGA, GSN, FGB, APOE, F2, ENO3, PEBP1, SERPINA1, SERPIND1, FN1
Annotation Cluster 2	Enrichment Score: 6.406619021403998
Category	Term	Count	%	PValue	Genes
GOTERM_MF_FAT	GO:0003779~actin binding	21	9.67742	6.13135e-10	TLN1, CAPZA2, CAPZA1, ACTN1, CAPZB, TPM4, FLNA, DSTN, ANXA2, VCL, ACTR3, ACTR2, PFN1, YWHAG, CORO1A, GSN, CFL1, SLC4A1, CAP1, MSN, LCP1
GOTERM_CC_FAT	GO:0015629~actin cytoskeleton	18	8.29493	1.06503e-08	MYL6, ALDOA, TLN1, ACTA1, CAPZA2, CAPZA1, ACTN1, ARPC4, CAPZB, TPM4, VCL, JUP, ACTR3, PFN1, CORO1A, CFL1, CAP1, LCP1
GOTERM_MF_FAT	GO:0008092~cytoskeletal protein binding	24	11.0599	1.54693e-08	TLN1, CAPZA2, CAPZA1, ACTN1, CAPZB, FLNA, TPM4, DSTN, ANXA2, VCL, ACTR3, ACTR2, PFN1, CORO1A, YWHAG, GSN, APOE, CFL1, RHOA, SLC4A1, CAP1, MSN, LCP1, CALM1
GOTERM_CC_FAT	GO:0005856~cytoskeleton	34	15.6682	2.45509e-08	ALDOA, MYL6, TLN1, YWHAZ, CAPZA2, VIM, CAPZA1, ARPC4, CAPZB, TPM4, VCL, ACTR3, PFN1, ACTR2, ARPC3, GSN, TUBB5, RHOA, SLC4A1, MSN, CAP1, ACTB, ACTA1, ANXA1, ACTN1, JUP, STOM, CORO1A, NME2, KRT77, CFL1, TUBA4A, LCP1, CALM1
GOTERM_CC_FAT	GO:0043232~intracellular non-membrane-bounded organelle	42	19.3548	4.23348e-05	ALDOA, MYL6, TLN1, YWHAZ, ATP5B, CAPZA2, VIM, CAPZA1, HIST2H3C2, ARPC4, PRDX1, CAPZB, TPM4, VCL, ACTR3, PFN1, ACTR2, ARPC3, GSN, HIST1H2BL, HIST1H4B, TUBB5, RHOA, SLC4A1, MSN, CAP1, ACTB, RPSA, ACTA1, RAN, ANXA1, ACTN1, VDAC1, JUP, STOM, CORO1A, NME2, KRT77, CFL1, TUBA4A, LCP1, CALM1
GOTERM_CC_FAT	GO:0043228~non-membrane-bounded organelle	42	19.3548	4.23348e-05	ALDOA, MYL6, TLN1, YWHAZ, ATP5B, CAPZA2, VIM, CAPZA1, HIST2H3C2, ARPC4, PRDX1, CAPZB, TPM4, VCL, ACTR3, PFN1, ACTR2, ARPC3, GSN, HIST1H2BL, HIST1H4B, TUBB5, RHOA, SLC4A1, MSN, CAP1, ACTB, RPSA, ACTA1, RAN, ANXA1, ACTN1, VDAC1, JUP, STOM, CORO1A, NME2, KRT77, CFL1, TUBA4A, LCP1, CALM1
GOTERM_CC_FAT	GO:0044430~cytoskeletal part	21	9.67742	0.000320491	MYL6, YWHAZ, ACTA1, CAPZA2, CAPZA1, VIM, ACTN1, ARPC4, CAPZB, TPM4, VCL, ACTR3, NME2, CORO1A, KRT77, CFL1, TUBB5, TUBA4A, CAP1, LCP1, CALM1
Annotation Cluster 3	Enrichment Score: 4.412843450396832
Category	Term	Count	%	PValue	Genes
GOTERM_MF_FAT	GO:0004857~enzyme inhibitor activity	14	6.45161	6.13149e-07	C3, ANXA1, SERPINB1A, A1I3, PRDX5, YWHAE, ANXA3, ANXA2, AHSG, SERPINF1, SERPINC1, PEBP1, SERPINA1, SERPIND1
GOTERM_MF_FAT	GO:0030414~peptidase inhibitor activity	10	4.60829	8.37708e-05	SERPINF1, C3, SERPINC1, SERPINB1A, A1I3, PEBP1, PRDX5, SERPINA1, SERPIND1, AHSG
GOTERM_MF_FAT	GO:0004866~endopeptidase inhibitor activity	10	4.60829	8.37708e-05	SERPINF1, C3, SERPINC1, SERPINB1A, A1I3, PEBP1, PRDX5, SERPINA1, SERPIND1, AHSG
GOTERM_MF_FAT	GO:0004867~serine-type endopeptidase inhibitor activity	7	3.22581	0.000518651	SERPINF1, SERPINC1, SERPINB1A, A1I3, PEBP1, SERPINA1, SERPIND1
Annotation Cluster 4	Enrichment Score: 3.7950960687927675
Category	Term	Count	%	PValue	Genes
GOTERM_CC_FAT	GO:0030863~cortical cytoskeleton	9	4.14747	1.45745e-05	ACTB, CORO1A, CAPZA2, CFL1, ACTN1, SLC4A1, CAP1, CAPZB, TPM4
GOTERM_CC_FAT	GO:0005938~cell cortex	12	5.52995	2.90984e-05	ACTB, FGG, CORO1A, FGA, FGB, CAPZA2, CFL1, ACTN1, SLC4A1, CAP1, CAPZB, TPM4
GOTERM_CC_FAT	GO:0044448~cell cortex part	9	4.14747	7.81801e-05	ACTB, CORO1A, CAPZA2, CFL1, ACTN1, SLC4A1, CAP1, CAPZB, TPM4
GOTERM_CC_FAT	GO:0030864~cortical actin cytoskeleton	4	1.84332	0.0199093	CORO1A, CFL1, ACTN1, CAP1
Annotation Cluster 5	Enrichment Score: 3.7750396760103127
Category	Term	Count	%	PValue	Genes
GOTERM_BP_FAT	GO:0030029~actin filament-based process	19	8.75576	3.83322e-09	MYL6, TLN1, ACTA1, CAPZA2, CAPZA1, S100A9, ACTN1, CAPZB, VASP, CDC42, PFN1, CORO1A, RAC2, GSN, CFL1, RAC1, RHOA, CAP1, LCP1
GOTERM_BP_FAT	GO:0007010~cytoskeleton organization	21	9.67742	1.48194e-08	TLN1, ACTA1, RAN, CAPZA2, CAPZA1, S100A9, ACTN1, SOD1, CAPZB, VASP, CDC42, PFN1, CORO1A, RAC2, GSN, CFL1, RAC1, TUBB5, RHOA, CAP1, LCP1
GOTERM_BP_FAT	GO:0030036~actin cytoskeleton organization	18	8.29493	2.02376e-08	TLN1, ACTA1, CAPZA2, CAPZA1, S100A9, ACTN1, CAPZB, VASP, CDC42, PFN1, CORO1A, RAC2, GSN, CFL1, RAC1, RHOA, CAP1, LCP1
GOTERM_CC_FAT	GO:0030027~lamellipodium	9	4.14747	5.12961e-07	ACTR3, NME2, CORO1A, ARPC3, GSN, RAC1, CFL1, CAPZB, VASP
GOTERM_CC_FAT	GO:0031252~cell leading edge	13	5.99078	1.72376e-06	TLN1, VIM, CAPZB, VASP, IQGAP1, ACTR3, CORO1A, NME2, ARPC3, GSN, CFL1, RAC1, LCP1
GOTERM_BP_FAT	GO:0008064~regulation of actin polymerization or depolymerization	10	4.60829	1.55564e-05	ACTR3, CORO1A, ARPC3, GSN, CAPZA2, CAPZA1, RAC1, CFL1, RHOA, CAPZB
GOTERM_BP_FAT	GO:0030832~regulation of actin filament length	10	4.60829	1.55564e-05	ACTR3, CORO1A, ARPC3, GSN, CAPZA2, CAPZA1, RAC1, CFL1, RHOA, CAPZB
GOTERM_BP_FAT	GO:0043254~regulation of protein complex assembly	11	5.06912	2.05514e-05	ACTR3, CDC42, CORO1A, ARPC3, GSN, CAPZA2, CAPZA1, RAC1, CLU, RHOA, CAPZB
GOTERM_BP_FAT	GO:0030833~regulation of actin filament polymerization	9	4.14747	5.12761e-05	ACTR3, CORO1A, ARPC3, GSN, CAPZA2, CAPZA1, RAC1, RHOA, CAPZB
GOTERM_BP_FAT	GO:0007015~actin filament organization	8	3.68664	5.27706e-05	PFN1, CORO1A, ACTA1, GSN, CFL1, RHOA, ACTN1, LCP1
GOTERM_BP_FAT	GO:0044087~regulation of cellular component biogenesis	11	5.06912	6.93835e-05	ACTR3, CDC42, CORO1A, ARPC3, GSN, CAPZA2, CAPZA1, RAC1, CLU, RHOA, CAPZB
GOTERM_BP_FAT	GO:0033043~regulation of organelle organization	12	5.52995	9.06112e-05	ACTR3, CDC42, CORO1A, ARPC3, GSN, CAPZA2, CAPZA1, RAC1, CFL1, RHOA, PEBP1, CAPZB
GOTERM_BP_FAT	GO:0032956~regulation of actin cytoskeleton organization	10	4.60829	9.97351e-05	ACTR3, CORO1A, ARPC3, GSN, CAPZA2, CAPZA1, RAC1, CFL1, RHOA, CAPZB
GOTERM_BP_FAT	GO:0032970~regulation of actin filament-based process	10	4.60829	9.97351e-05	ACTR3, CORO1A, ARPC3, GSN, CAPZA2, CAPZA1, RAC1, CFL1, RHOA, CAPZB
GOTERM_BP_FAT	GO:0032271~regulation of protein polymerization	9	4.14747	0.000135846	ACTR3, CORO1A, ARPC3, GSN, CAPZA2, CAPZA1, RAC1, RHOA, CAPZB
GOTERM_BP_FAT	GO:0051129~negative regulation of cellular component organization	9	4.14747	0.000209012	CDC42, CORO1A, GSN, CAPZA2, CAPZA1, CLU, RHOA, CAPZB, ARHGDIA
GOTERM_BP_FAT	GO:0032535~regulation of cellular component size	12	5.52995	0.00022069	ACTR3, CORO1A, ACTA1, ARPC3, GSN, CAPZA2, CAPZA1, RAC1, CFL1, RHOA, CAPZB, AHSG
GOTERM_BP_FAT	GO:0051493~regulation of cytoskeleton organization	10	4.60829	0.000564033	ACTR3, CORO1A, ARPC3, GSN, CAPZA2, CAPZA1, RAC1, CFL1, RHOA, CAPZB
GOTERM_BP_FAT	GO:0043244~regulation of protein complex disassembly	6	2.76498	0.00183821	GSN, CAPZA2, CAPZA1, CFL1, EIF5A, CAPZB
GOTERM_BP_FAT	GO:0031333~negative regulation of protein complex assembly	6	2.76498	0.00183821	CDC42, GSN, CAPZA2, CAPZA1, CLU, CAPZB
GOTERM_BP_FAT	GO:0051494~negative regulation of cytoskeleton organization	5	2.30415	0.00946449	CORO1A, GSN, CAPZA2, CAPZA1, CAPZB
GOTERM_BP_FAT	GO:0030834~regulation of actin filament depolymerization	5	2.30415	0.00946449	GSN, CAPZA2, CAPZA1, CFL1, CAPZB
GOTERM_BP_FAT	GO:0010639~negative regulation of organelle organization	5	2.30415	0.0138224	CORO1A, GSN, CAPZA2, CAPZA1, CAPZB
GOTERM_BP_FAT	GO:0051693~actin filament capping	4	1.84332	0.0306994	GSN, CAPZA2, CAPZA1, CAPZB
GOTERM_BP_FAT	GO:0043242~negative regulation of protein complex disassembly	4	1.84332	0.0306994	GSN, CAPZA2, CAPZA1, CAPZB
GOTERM_BP_FAT	GO:0030837~negative regulation of actin filament polymerization	4	1.84332	0.0306994	GSN, CAPZA2, CAPZA1, CAPZB
GOTERM_BP_FAT	GO:0030835~negative regulation of actin filament depolymerization	4	1.84332	0.0306994	GSN, CAPZA2, CAPZA1, CAPZB
GOTERM_BP_FAT	GO:0032272~negative regulation of protein polymerization	4	1.84332	0.0429934	GSN, CAPZA2, CAPZA1, CAPZB
GOTERM_CC_FAT	GO:0008290~F-actin capping protein complex	3	1.38249	0.0691576	CAPZA2, CAPZA1, CAPZB
Annotation Cluster 6	Enrichment Score: 3.2887617687943163
Category	Term	Count	%	PValue	Genes
GOTERM_BP_FAT	GO:0009611~response to wounding	23	10.5991	1.7815e-07	TF, YWHAZ, S100A8, C3, CLU, A1I3, ITGB2, PRDX2, SOD1, PLG, AHSG, GPX1, FGG, FGA, GSN, FGB, APOE, F2, ENO3, PEBP1, SERPINA1, SERPIND1, FN1
GOTERM_BP_FAT	GO:0006952~defense response	15	6.91244	0.000107536	TF, YWHAZ, S100A8, C3, A1I3, ITGB2, PRDX2, PRDX1, VDAC1, AHSG, FGG, HIST1H2BL, F2, SERPINA1, FN1
GOTERM_BP_FAT	GO:0006954~inflammatory response	12	5.52995	0.000376011	TF, YWHAZ, FGG, S100A8, C3, F2, A1I3, SERPINA1, ITGB2, PRDX2, FN1, AHSG
GOTERM_BP_FAT	GO:0002526~acute inflammatory response	8	3.68664	0.00136944	TF, YWHAZ, C3, F2, SERPINA1, PRDX2, FN1, AHSG
GOTERM_BP_FAT	GO:0006953~acute-phase response	5	2.30415	0.0061116	TF, F2, SERPINA1, FN1, AHSG
GOTERM_BP_FAT	GO:0032844~regulation of homeostatic process	3	1.38249	0.307037	TF, F2, AHSG
Annotation Cluster 7	Enrichment Score: 3.0756778044604896
Category	Term	Count	%	PValue	Genes
GOTERM_BP_FAT	GO:0010035~response to inorganic substance	19	8.75576	4.07105e-06	ACTB, LDHA, ANXA1, PRDX5, PRDX2, SOD1, PRDX1, PARK7, GPX1, FGG, FGA, GSN, FGB, ALB, PRDX6, GPX3, PEBP1, SERPINA1, CALM1
GOTERM_BP_FAT	GO:0000302~response to reactive oxygen species	10	4.60829	2.60962e-05	GPX1, LDHA, PRDX6, GPX3, ANXA1, PRDX5, PRDX2, SOD1, PRDX1, PARK7
GOTERM_BP_FAT	GO:0042542~response to hydrogen peroxide	9	4.14747	2.94094e-05	GPX1, LDHA, PRDX6, GPX3, ANXA1, PRDX2, SOD1, PRDX1, PARK7
GOTERM_BP_FAT	GO:0034614~cellular response to reactive oxygen species	8	3.68664	5.27706e-05	GPX1, PRDX6, GPX3, ANXA1, PRDX5, PRDX2, SOD1, PRDX1
GOTERM_BP_FAT	GO:0006979~response to oxidative stress	13	5.99078	7.77205e-05	GPX1, LDHA, PRDX6, APOE, CLU, GPX3, ANXA1, PRDX5, PEBP1, PRDX2, SOD1, PRDX1, PARK7
GOTERM_BP_FAT	GO:0034599~cellular response to oxidative stress	8	3.68664	9.74862e-05	GPX1, PRDX6, GPX3, ANXA1, PRDX5, PRDX2, SOD1, PRDX1
GOTERM_MF_FAT	GO:0016209~antioxidant activity	8	3.68664	0.000168991	GPX1, PRDX6, APOE, GPX3, PRDX5, PRDX2, SOD1, PRDX1
GOTERM_BP_FAT	GO:0042743~hydrogen peroxide metabolic process	7	3.22581	0.000556324	GPX1, PRDX6, GPX3, PRDX2, SOD1, PRDX1, PARK7
GOTERM_BP_FAT	GO:0070301~cellular response to hydrogen peroxide	6	2.76498	0.000584184	GPX1, PRDX6, GPX3, ANXA1, PRDX2, PRDX1
GOTERM_MF_FAT	GO:0016684~oxidoreductase activity, acting on peroxide as acceptor	6	2.76498	0.000870754	GPX1, PRDX6, GPX3, PRDX5, PRDX2, PRDX1
GOTERM_MF_FAT	GO:0004601~peroxidase activity	6	2.76498	0.000870754	GPX1, PRDX6, GPX3, PRDX5, PRDX2, PRDX1
GOTERM_MF_FAT	GO:0051920~peroxiredoxin activity	5	2.30415	0.00126001	PRDX6, PRDX5, PRDX2, PRDX1, PARK7
GOTERM_BP_FAT	GO:0006800~oxygen and reactive oxygen species metabolic process	7	3.22581	0.00293793	GPX1, PRDX6, GPX3, PRDX2, SOD1, PRDX1, PARK7
GOTERM_BP_FAT	GO:0042744~hydrogen peroxide catabolic process	5	2.30415	0.00365497	GPX1, PRDX6, GPX3, PRDX2, PRDX1
GOTERM_BP_FAT	GO:0033554~cellular response to stress	11	5.06912	0.0224586	GPX1, PRDX6, ALB, APOE, GPX3, RHOA, ANXA1, PRDX5, PRDX2, SOD1, PRDX1
GOTERM_MF_FAT	GO:0004602~glutathione peroxidase activity	3	1.38249	0.0528104	GPX1, PRDX6, GPX3
GOTERM_BP_FAT	GO:0045454~cell redox homeostasis	5	2.30415	0.106124	GPX1, PRDX6, PRDX5, PRDX2, PRDX1
GOTERM_BP_FAT	GO:0055114~oxidation reduction	15	6.91244	0.490244	LDHB, GPD1, LDHA, PRDX5, PRDX2, SOD1, PRDX1, FTH1, GPX1, PRDX6, GPX3, CP, GAPDH, MDH2, MDH1
Annotation Cluster 8	Enrichment Score: 2.8713645070770193
Category	Term	Count	%	PValue	Genes
GOTERM_BP_FAT	GO:0046365~monosaccharide catabolic process	14	6.45161	1.27971e-07	ALDOA, LDHB, GPI, TPI1, LDHA, TALDO1, PGAM1, ENO3, TKT, BPGM, PGK1, GAPDH, MDH2, MDH1
GOTERM_BP_FAT	GO:0019320~hexose catabolic process	14	6.45161	1.27971e-07	ALDOA, LDHB, GPI, TPI1, LDHA, TALDO1, PGAM1, ENO3, TKT, BPGM, PGK1, GAPDH, MDH2, MDH1
GOTERM_BP_FAT	GO:0006007~glucose catabolic process	14	6.45161	1.27971e-07	ALDOA, LDHB, GPI, TPI1, LDHA, TALDO1, PGAM1, ENO3, TKT, BPGM, PGK1, GAPDH, MDH2, MDH1
GOTERM_BP_FAT	GO:0044275~cellular carbohydrate catabolic process	15	6.91244	2.91679e-07	ALDOA, GPD1, LDHB, LDHA, TALDO1, PGAM1, TKT, BPGM, GPI, TPI1, ENO3, PGK1, GAPDH, MDH2, MDH1
GOTERM_BP_FAT	GO:0046164~alcohol catabolic process	15	6.91244	4.57446e-07	ALDOA, GPD1, LDHB, LDHA, TALDO1, PGAM1, TKT, BPGM, GPI, TPI1, ENO3, PGK1, GAPDH, MDH2, MDH1
GOTERM_BP_FAT	GO:0016052~carbohydrate catabolic process	15	6.91244	7.03339e-07	ALDOA, GPD1, LDHB, LDHA, TALDO1, PGAM1, TKT, BPGM, GPI, TPI1, ENO3, PGK1, GAPDH, MDH2, MDH1
GOTERM_BP_FAT	GO:0006096~glycolysis	12	5.52995	2.42025e-06	ALDOA, GPI, LDHB, TPI1, LDHA, PGAM1, ENO3, BPGM, PGK1, GAPDH, MDH2, MDH1
GOTERM_BP_FAT	GO:0006006~glucose metabolic process	15	6.91244	1.24549e-05	ALDOA, GPD1, LDHB, LDHA, TALDO1, PGAM1, TKT, BPGM, GPI, TPI1, ENO3, PGK1, GAPDH, MDH2, MDH1
GOTERM_BP_FAT	GO:0019318~hexose metabolic process	15	6.91244	8.45956e-05	ALDOA, GPD1, LDHB, LDHA, TALDO1, PGAM1, TKT, BPGM, GPI, TPI1, ENO3, PGK1, GAPDH, MDH2, MDH1
GOTERM_BP_FAT	GO:0005996~monosaccharide metabolic process	15	6.91244	0.000578581	ALDOA, GPD1, LDHB, LDHA, TALDO1, PGAM1, TKT, BPGM, GPI, TPI1, ENO3, PGK1, GAPDH, MDH2, MDH1
GOTERM_BP_FAT	GO:0019362~pyridine nucleotide metabolic process	8	3.68664	0.0018983	LDHB, GPD1, TPI1, LDHA, TALDO1, TKT, MDH2, MDH1
GOTERM_BP_FAT	GO:0009820~alkaloid metabolic process	8	3.68664	0.0018983	LDHB, GPD1, TPI1, LDHA, TALDO1, TKT, MDH2, MDH1
GOTERM_BP_FAT	GO:0046496~nicotinamide nucleotide metabolic process	8	3.68664	0.0018983	LDHB, GPD1, TPI1, LDHA, TALDO1, TKT, MDH2, MDH1
GOTERM_BP_FAT	GO:0006733~oxidoreduction coenzyme metabolic process	8	3.68664	0.0018983	LDHB, GPD1, TPI1, LDHA, TALDO1, TKT, MDH2, MDH1
GOTERM_BP_FAT	GO:0006769~nicotinamide metabolic process	8	3.68664	0.0018983	LDHB, GPD1, TPI1, LDHA, TALDO1, TKT, MDH2, MDH1
GOTERM_CC_FAT	GO:0005625~soluble fraction	19	8.75576	0.00594828	ACTB, LDHB, GPD1, YWHAZ, LDHA, TALDO1, TKT, CLIC1, GPX1, GPI, TPI1, GPX3, RHOA, PEBP1, HSPB1, GLO1, PGK1, GAPDH, MDH1
GOTERM_BP_FAT	GO:0006732~coenzyme metabolic process	13	5.99078	0.00677064	GPX1, LDHB, GPD1, TPI1, LDHA, TALDO1, GPX3, TKT, GLO1, SOD1, GSTP1, MDH2, MDH1
GOTERM_BP_FAT	GO:0043603~cellular amide metabolic process	8	3.68664	0.00724684	LDHB, GPD1, TPI1, LDHA, TALDO1, TKT, MDH2, MDH1
GOTERM_BP_FAT	GO:0006090~pyruvate metabolic process	7	3.22581	0.00944919	GPI, LDHB, GPD1, TPI1, LDHA, PGK1, GAPDH
GOTERM_BP_FAT	GO:0019748~secondary metabolic process	8	3.68664	0.0111524	LDHB, GPD1, TPI1, LDHA, TALDO1, TKT, MDH2, MDH1
GOTERM_BP_FAT	GO:0046364~monosaccharide biosynthetic process	6	2.76498	0.0118883	GPI, GPD1, TPI1, TKT, PGK1, GAPDH
GOTERM_BP_FAT	GO:0006094~gluconeogenesis	5	2.30415	0.0138224	GPI, GPD1, TPI1, PGK1, GAPDH
GOTERM_BP_FAT	GO:0006091~generation of precursor metabolites and energy	16	7.37327	0.0145778	ALDOA, LDHB, LDHA, ATP5B, PGAM1, BPGM, GPI, TPI1, ENO3, ATP5O, ATP5A1, PGK1, GAPDH, ATP5H, MDH2, MDH1
GOTERM_BP_FAT	GO:0019319~hexose biosynthetic process	5	2.30415	0.0192736	GPI, GPD1, TPI1, PGK1, GAPDH
GOTERM_BP_FAT	GO:0046165~alcohol biosynthetic process	6	2.76498	0.020056	GPI, GPD1, TPI1, TKT, PGK1, GAPDH
GOTERM_BP_FAT	GO:0051186~cofactor metabolic process	13	5.99078	0.0282282	GPX1, LDHB, GPD1, TPI1, LDHA, TALDO1, GPX3, TKT, GLO1, SOD1, GSTP1, MDH2, MDH1
GOTERM_BP_FAT	GO:0034637~cellular carbohydrate biosynthetic process	6	2.76498	0.031235	GPI, GPD1, TPI1, TKT, PGK1, GAPDH
GOTERM_BP_FAT	GO:0019674~NAD metabolic process	5	2.30415	0.0427541	LDHB, GPD1, LDHA, MDH2, MDH1
GOTERM_BP_FAT	GO:0006098~pentose-phosphate shunt	3	1.38249	0.045088	TPI1, TALDO1, TKT
GOTERM_BP_FAT	GO:0016051~carbohydrate biosynthetic process	6	2.76498	0.0456947	GPI, GPD1, TPI1, TKT, PGK1, GAPDH
GOTERM_BP_FAT	GO:0006739~NADP metabolic process	3	1.38249	0.0996755	TPI1, TALDO1, TKT
GOTERM_BP_FAT	GO:0006734~NADH metabolic process	3	1.38249	0.164864	GPD1, MDH2, MDH1
GOTERM_MF_FAT	GO:0051287~NAD or NADH binding	5	2.30415	0.333951	LDHB, GPD1, LDHA, GAPDH, MDH1
GOTERM_MF_FAT	GO:0048037~cofactor binding	10	4.60829	0.522713	GOT2, LDHB, GPD1, LDHA, ALB, C3, BLVRB, TKT, GAPDH, MDH1
GOTERM_MF_FAT	GO:0050662~coenzyme binding	7	3.22581	0.700386	LDHB, GPD1, LDHA, BLVRB, TKT, GAPDH, MDH1
Annotation Cluster 9	Enrichment Score: 2.790002393284449
Category	Term	Count	%	PValue	Genes
GOTERM_BP_FAT	GO:0043066~negative regulation of apoptosis	15	6.91244	0.000261936	CLU, ANXA1, EIF5A, PRDX5, PRDX2, SOD1, GPX1, GPI, NME2, APOE, ALB, RHOA, HSPB1, GLO1, FN1
GOTERM_BP_FAT	GO:0042981~regulation of apoptosis	20	9.21659	0.000295137	LDHA, CLU, ANXA1, PRDX5, EIF5A, PRDX2, SOD1, YWHAE, PRDX1, PLG, GPX1, GPI, NME2, APOE, ALB, RAC1, RHOA, HSPB1, GLO1, FN1
GOTERM_BP_FAT	GO:0043069~negative regulation of programmed cell death	15	6.91244	0.000322065	CLU, ANXA1, EIF5A, PRDX5, PRDX2, SOD1, GPX1, GPI, NME2, APOE, ALB, RHOA, HSPB1, GLO1, FN1
GOTERM_BP_FAT	GO:0060548~negative regulation of cell death	15	6.91244	0.000322065	CLU, ANXA1, EIF5A, PRDX5, PRDX2, SOD1, GPX1, GPI, NME2, APOE, ALB, RHOA, HSPB1, GLO1, FN1
GOTERM_BP_FAT	GO:0043067~regulation of programmed cell death	20	9.21659	0.000344134	LDHA, CLU, ANXA1, PRDX5, EIF5A, PRDX2, SOD1, YWHAE, PRDX1, PLG, GPX1, GPI, NME2, APOE, ALB, RAC1, RHOA, HSPB1, GLO1, FN1
GOTERM_BP_FAT	GO:0010941~regulation of cell death	20	9.21659	0.000400104	LDHA, CLU, ANXA1, PRDX5, EIF5A, PRDX2, SOD1, YWHAE, PRDX1, PLG, GPX1, GPI, NME2, APOE, ALB, RAC1, RHOA, HSPB1, GLO1, FN1
GOTERM_BP_FAT	GO:0043068~positive regulation of programmed cell death	10	4.60829	0.0085455	GPX1, LDHA, APOE, RAC1, RHOA, ANXA1, EIF5A, YWHAE, PRDX1, PLG
GOTERM_BP_FAT	GO:0043065~positive regulation of apoptosis	10	4.60829	0.0085455	GPX1, LDHA, APOE, RAC1, RHOA, ANXA1, EIF5A, YWHAE, PRDX1, PLG
GOTERM_BP_FAT	GO:0010942~positive regulation of cell death	10	4.60829	0.0101098	GPX1, LDHA, APOE, RAC1, RHOA, ANXA1, EIF5A, YWHAE, PRDX1, PLG
GOTERM_BP_FAT	GO:0006916~anti-apoptosis	8	3.68664	0.0111524	GPX1, APOE, CLU, HSPB1, PRDX2, GLO1, SOD1, FN1
GOTERM_BP_FAT	GO:0033554~cellular response to stress	11	5.06912	0.0224586	GPX1, PRDX6, ALB, APOE, GPX3, RHOA, ANXA1, PRDX5, PRDX2, SOD1, PRDX1
Annotation Cluster 10	Enrichment Score: 2.4590987387478567
Category	Term	Count	%	PValue	Genes
GOTERM_BP_FAT	GO:0042060~wound healing	11	5.06912	0.000193967	GPX1, FGG, FGA, GSN, FGB, C3, F2, ENO3, SERPIND1, PLG, FN1
GOTERM_BP_FAT	GO:0031099~regeneration	7	3.22581	0.00138819	GPX1, FGA, GSN, APOE, ENO3, PLG, AHSG
GOTERM_BP_FAT	GO:0042246~tissue regeneration	5	2.30415	0.0061116	GPX1, FGA, GSN, ENO3, PLG
GOTERM_BP_FAT	GO:0040007~growth	6	2.76498	0.0118883	GPX1, ACTA1, FGA, GSN, ENO3, PLG
GOTERM_BP_FAT	GO:0048589~developmental growth	5	2.30415	0.0258854	GPX1, FGA, GSN, ENO3, PLG
Annotation Cluster 11	Enrichment Score: 2.4306655509405526
Category	Term	Count	%	PValue	Genes
GOTERM_BP_FAT	GO:0042060~wound healing	11	5.06912	0.000193967	GPX1, FGG, FGA, GSN, FGB, C3, F2, ENO3, SERPIND1, PLG, FN1
GOTERM_CC_FAT	GO:0005577~fibrinogen complex	4	1.84332	0.00279691	FGG, FGA, FGB, FN1
GOTERM_BP_FAT	GO:0050878~regulation of body fluid levels	8	3.68664	0.0034188	FGG, FGA, FGB, C3, F2, SERPIND1, PLG, ANXA2
GOTERM_BP_FAT	GO:0050817~coagulation	7	3.22581	0.00407768	FGG, FGA, FGB, C3, F2, SERPIND1, PLG
GOTERM_BP_FAT	GO:0007596~blood coagulation	7	3.22581	0.00407768	FGG, FGA, FGB, C3, F2, SERPIND1, PLG
GOTERM_BP_FAT	GO:0007599~hemostasis	7	3.22581	0.00729179	FGG, FGA, FGB, C3, F2, SERPIND1, PLG
GOTERM_BP_FAT	GO:0030168~platelet activation	4	1.84332	0.0429934	FGG, FGA, FGB, F2
Annotation Cluster 12	Enrichment Score: 2.2820969971805183
Category	Term	Count	%	PValue	Genes
GOTERM_MF_FAT	GO:0019899~enzyme binding	20	9.21659	0.000417072	ACTB, VIM, PGAM1, ITGB2, SOD1, YWHAE, IQGAP1, ANXA2, VCL, JUP, GOT2, CDC42, PFN1, YWHAG, CORO1A, RAC1, SERPINC1, PEBP1, SERPINA1, FN1
GOTERM_MF_FAT	GO:0019900~kinase binding	9	4.14747	0.0162035	ACTB, JUP, CDC42, YWHAG, CORO1A, VIM, PGAM1, PEBP1, ITGB2
GOTERM_MF_FAT	GO:0019901~protein kinase binding	8	3.68664	0.0210809	ACTB, JUP, CDC42, YWHAG, VIM, PGAM1, PEBP1, ITGB2
Annotation Cluster 13	Enrichment Score: 2.2490501214527385
Category	Term	Count	%	PValue	Genes
GOTERM_MF_FAT	GO:0030674~protein binding, bridging	6	2.76498	5.33655e-05	FGG, FGA, FGB, ANXA1, ARPC4, MSN
GOTERM_BP_FAT	GO:0051592~response to calcium ion	6	2.76498	0.00108227	ACTB, FGG, FGA, FGB, PEBP1, CALM1
GOTERM_CC_FAT	GO:0005577~fibrinogen complex	4	1.84332	0.00279691	FGG, FGA, FGB, FN1
GOTERM_BP_FAT	GO:0051258~protein polymerization	6	2.76498	0.00291984	FGG, FGA, GSN, FGB, TUBB5, TUBA4A
GOTERM_MF_FAT	GO:0043499~eukaryotic cell surface binding	5	2.30415	0.00500133	FGG, FGA, FGB, ATP5B, ATP5A1
GOTERM_BP_FAT	GO:0030168~platelet activation	4	1.84332	0.0429934	FGG, FGA, FGB, F2
GOTERM_BP_FAT	GO:0043623~cellular protein complex assembly	6	2.76498	0.0848706	FGG, FGA, GSN, FGB, TUBB5, TUBA4A
GOTERM_CC_FAT	GO:0009897~external side of plasma membrane	5	2.30415	0.118228	FGG, FGA, FGB, APOE, ITGAM
Annotation Cluster 14	Enrichment Score: 2.06158918562553
Category	Term	Count	%	PValue	Genes
GOTERM_BP_FAT	GO:0007610~behavior	15	6.91244	5.11509e-05	S100A8, S100A9, ITGB2, SOD1, ITGAM, PARK7, APRT, VDAC1, GPI, CORO1A, RAC2, SERPINF1, ALB, RAC1, PEBP1
GOTERM_BP_FAT	GO:0042330~taxis	7	3.22581	0.000175142	CORO1A, S100A8, RAC2, S100A9, RAC1, ITGB2, ITGAM
GOTERM_BP_FAT	GO:0006935~chemotaxis	7	3.22581	0.000175142	CORO1A, S100A8, RAC2, S100A9, RAC1, ITGB2, ITGAM
GOTERM_BP_FAT	GO:0016477~cell migration	11	5.06912	0.000193967	GPX1, CORO1A, ATP5B, S100A9, RAC1, CFL1, ITGB2, CAP1, MSN, YWHAE, ITGAM
GOTERM_BP_FAT	GO:0048870~cell motility	11	5.06912	0.000469138	GPX1, CORO1A, ATP5B, S100A9, RAC1, CFL1, ITGB2, CAP1, MSN, YWHAE, ITGAM
GOTERM_BP_FAT	GO:0051674~localization of cell	11	5.06912	0.000469138	GPX1, CORO1A, ATP5B, S100A9, RAC1, CFL1, ITGB2, CAP1, MSN, YWHAE, ITGAM
GOTERM_BP_FAT	GO:0006928~cell motion	12	5.52995	0.000483057	GPX1, CORO1A, ATP5B, S100A9, RAC1, CFL1, ITGB2, CAP1, MSN, YWHAE, ITGAM, VASP
GOTERM_BP_FAT	GO:0007626~locomotory behavior	9	4.14747	0.000886706	CORO1A, S100A8, RAC2, S100A9, RAC1, ITGB2, SOD1, ITGAM, PARK7
GOTERM_BP_FAT	GO:0001775~cell activation	9	4.14747	0.0194251	YWHAZ, FGG, CORO1A, FGA, FGB, F2, ITGB2, PRDX2, ITGAM
GOTERM_BP_FAT	GO:0030595~leukocyte chemotaxis	4	1.84332	0.0205578	CORO1A, S100A9, ITGB2, ITGAM
GOTERM_BP_FAT	GO:0060326~cell chemotaxis	4	1.84332	0.0205578	CORO1A, S100A9, ITGB2, ITGAM
GOTERM_BP_FAT	GO:0050900~leukocyte migration	5	2.30415	0.0258854	CORO1A, S100A9, ITGB2, MSN, ITGAM
GOTERM_BP_FAT	GO:0042098~T cell proliferation	3	1.38249	0.0996755	ITGB2, PRDX2, ITGAM
GOTERM_BP_FAT	GO:0008283~cell proliferation	7	3.22581	0.108175	GPX1, GNAI2, RAC1, ITGB2, PRDX2, PRDX1, ITGAM
GOTERM_BP_FAT	GO:0042110~T cell activation	4	1.84332	0.155387	CORO1A, ITGB2, PRDX2, ITGAM
GOTERM_BP_FAT	GO:0032943~mononuclear cell proliferation	3	1.38249	0.199684	ITGB2, PRDX2, ITGAM
GOTERM_BP_FAT	GO:0070661~leukocyte proliferation	3	1.38249	0.199684	ITGB2, PRDX2, ITGAM
GOTERM_BP_FAT	GO:0046651~lymphocyte proliferation	3	1.38249	0.199684	ITGB2, PRDX2, ITGAM
GOTERM_BP_FAT	GO:0045321~leukocyte activation	5	2.30415	0.256784	YWHAZ, CORO1A, ITGB2, PRDX2, ITGAM
GOTERM_BP_FAT	GO:0046649~lymphocyte activation	4	1.84332	0.280787	CORO1A, ITGB2, PRDX2, ITGAM
Annotation Cluster 15	Enrichment Score: 2.0500188242323674
Category	Term	Count	%	PValue	Genes
GOTERM_BP_FAT	GO:0032101~regulation of response to external stimulus	10	4.60829	0.00029962	GPX1, SERPINF1, APOE, C3, F2, SERPINC1, ANXA1, PLG, AHSG, ANXA2
GOTERM_BP_FAT	GO:0050728~negative regulation of inflammatory response	4	1.84332	0.00289539	GPX1, SERPINF1, SERPINC1, ANXA1
GOTERM_BP_FAT	GO:0032102~negative regulation of response to external stimulus	4	1.84332	0.00674936	GPX1, SERPINF1, SERPINC1, ANXA1
GOTERM_BP_FAT	GO:0031348~negative regulation of defense response	4	1.84332	0.00674936	GPX1, SERPINF1, SERPINC1, ANXA1
GOTERM_BP_FAT	GO:0050727~regulation of inflammatory response	6	2.76498	0.0118883	GPX1, SERPINF1, C3, SERPINC1, ANXA1, AHSG
GOTERM_BP_FAT	GO:0048585~negative regulation of response to stimulus	5	2.30415	0.0258854	GPX1, SERPINF1, SERPINC1, ANXA1, AHSG
GOTERM_BP_FAT	GO:0007584~response to nutrient	6	2.76498	0.36719	GPX1, LDHA, SERPINF1, GSN, SERPINC1, CP
Annotation Cluster 16	Enrichment Score: 2.0393851762700255
Category	Term	Count	%	PValue	Genes
GOTERM_CC_FAT	GO:0060205~cytoplasmic membrane-bounded vesicle lumen	9	4.14747	1.45745e-05	ALDOA, FGG, FGA, ALB, FGB, CLU, ACTN1, SERPINA1, FN1
GOTERM_CC_FAT	GO:0031093~platelet alpha granule lumen	9	4.14747	1.45745e-05	ALDOA, FGG, FGA, ALB, FGB, CLU, ACTN1, SERPINA1, FN1
GOTERM_CC_FAT	GO:0031983~vesicle lumen	9	4.14747	7.81801e-05	ALDOA, FGG, FGA, ALB, FGB, CLU, ACTN1, SERPINA1, FN1
GOTERM_CC_FAT	GO:0031091~platelet alpha granule	9	4.14747	0.000416659	ALDOA, FGG, FGA, ALB, FGB, CLU, ACTN1, SERPINA1, FN1
GOTERM_MF_FAT	GO:0043498~cell surface binding	6	2.76498	0.00270078	FGG, FGA, ALB, FGB, ATP5B, ATP5A1
GOTERM_CC_FAT	GO:0005577~fibrinogen complex	4	1.84332	0.00279691	FGG, FGA, FGB, FN1
GOTERM_CC_FAT	GO:0030141~secretory granule	11	5.06912	0.00914191	ALDOA, CDC42, TF, FGG, FGA, ALB, FGB, CLU, ACTN1, SERPINA1, FN1
GOTERM_CC_FAT	GO:0016023~cytoplasmic membrane-bounded vesicle	23	10.5991	0.0109491	ALDOA, HSP90AB1, RAB7A, TF, YWHAZ, RAN, CLU, ACTN1, YWHAE, PRDX1, ANXA2, CDC42, CORO1A, FGG, FGA, FGB, ALB, RAC1, PEBP1, RAB11A, SERPINA1, HSPA8, FN1
GOTERM_CC_FAT	GO:0031410~cytoplasmic vesicle	25	11.5207	0.0138271	HSP90AB1, ALDOA, RAB7A, TF, YWHAZ, NGP, RAN, CLU, ACTN1, SOD1, PRDX1, YWHAE, ANXA2, CDC42, CORO1A, FGG, FGA, ALB, FGB, RAC1, RAB11A, PEBP1, SERPINA1, HSPA8, FN1
GOTERM_CC_FAT	GO:0031988~membrane-bounded vesicle	23	10.5991	0.013854	ALDOA, HSP90AB1, RAB7A, TF, YWHAZ, RAN, CLU, ACTN1, YWHAE, PRDX1, ANXA2, CDC42, CORO1A, FGG, FGA, FGB, ALB, RAC1, PEBP1, RAB11A, SERPINA1, HSPA8, FN1
GOTERM_CC_FAT	GO:0031982~vesicle	25	11.5207	0.0183406	HSP90AB1, ALDOA, RAB7A, TF, YWHAZ, NGP, RAN, CLU, ACTN1, SOD1, PRDX1, YWHAE, ANXA2, CDC42, CORO1A, FGG, FGA, ALB, FGB, RAC1, RAB11A, PEBP1, SERPINA1, HSPA8, FN1
GOTERM_CC_FAT	GO:0044433~cytoplasmic vesicle part	10	4.60829	0.0330743	ALDOA, FGG, CORO1A, FGA, ALB, FGB, CLU, ACTN1, SERPINA1, FN1
GOTERM_CC_FAT	GO:0042470~melanosome	9	4.14747	0.10355	HSP90AB1, RAB7A, YWHAZ, RAN, RAC1, YWHAE, PRDX1, HSPA8, ANXA2
GOTERM_CC_FAT	GO:0048770~pigment granule	9	4.14747	0.10355	HSP90AB1, RAB7A, YWHAZ, RAN, RAC1, YWHAE, PRDX1, HSPA8, ANXA2
GOTERM_CC_FAT	GO:0043233~organelle lumen	21	9.67742	0.212321	ACTB, ALDOA, RAN, ATP5B, CLU, VIM, ACTN1, PRDX1, VDAC1, GOT2, FGG, FGA, FGB, ALB, CFL1, SERPINA1, ATP5A1, MSN, MDH2, CALM1, FN1
GOTERM_CC_FAT	GO:0031974~membrane-enclosed lumen	21	9.67742	0.268607	ACTB, ALDOA, RAN, ATP5B, CLU, VIM, ACTN1, PRDX1, VDAC1, GOT2, FGG, FGA, FGB, ALB, CFL1, SERPINA1, ATP5A1, MSN, MDH2, CALM1, FN1
GOTERM_CC_FAT	GO:0031981~nuclear lumen	8	3.68664	0.612454	ACTB, RAN, VIM, CFL1, ACTN1, MSN, PRDX1, CALM1
GOTERM_CC_FAT	GO:0070013~intracellular organelle lumen	13	5.99078	0.858472	ACTB, GOT2, RAN, ATP5B, VIM, CFL1, ACTN1, ATP5A1, MSN, PRDX1, MDH2, VDAC1, CALM1
Annotation Cluster 17	Enrichment Score: 1.9117634627999731
Category	Term	Count	%	PValue	Genes
GOTERM_BP_FAT	GO:0031589~cell-substrate adhesion	6	2.76498	0.00439704	CORO1A, RHOA, ACTN1, VTN, ITGB2, FN1
GOTERM_BP_FAT	GO:0007160~cell-matrix adhesion	5	2.30415	0.00946449	RHOA, ACTN1, VTN, ITGB2, FN1
GOTERM_BP_FAT	GO:0007155~cell adhesion	13	5.99078	0.0115026	JUP, RPSA, TLN1, CORO1A, RAC1, RHOA, ACTN1, ITGB2, VTN, MSN, ITGAM, FN1, VCL
GOTERM_BP_FAT	GO:0022610~biological adhesion	13	5.99078	0.0115026	JUP, RPSA, TLN1, CORO1A, RAC1, RHOA, ACTN1, ITGB2, VTN, MSN, ITGAM, FN1, VCL
GOTERM_CC_FAT	GO:0044459~plasma membrane part	26	11.9816	0.0501573	TF, TLN1, EIF5A, ITGB2, ITGAM, VCL, ACTR3, CDC42, FGG, FGA, FGB, APOE, RAC1, RHOA, SLC4A1, MSN, ARHGDIA, FN1, ANXA1, ACTN1, VASP, JUP, STOM, CORO1A, CP, LCP1
Annotation Cluster 18	Enrichment Score: 1.7741957414303662
Category	Term	Count	%	PValue	Genes
GOTERM_CC_FAT	GO:0044449~contractile fiber part	7	3.22581	0.00130368	JUP, ACTA1, ARF1, HSPB1, ACTN1, SLC4A1, VCL
GOTERM_CC_FAT	GO:0030017~sarcomere	6	2.76498	0.00174198	JUP, ACTA1, ARF1, HSPB1, ACTN1, SLC4A1
GOTERM_CC_FAT	GO:0043292~contractile fiber	7	3.22581	0.00193151	JUP, ACTA1, ARF1, HSPB1, ACTN1, SLC4A1, VCL
GOTERM_CC_FAT	GO:0030016~myofibril	7	3.22581	0.00193151	JUP, ACTA1, ARF1, HSPB1, ACTN1, SLC4A1, VCL
GOTERM_CC_FAT	GO:0030018~Z disc	4	1.84332	0.0199093	JUP, HSPB1, ACTN1, SLC4A1
GOTERM_CC_FAT	GO:0031674~I band	4	1.84332	0.0297558	JUP, HSPB1, ACTN1, SLC4A1
GOTERM_CC_FAT	GO:0001725~stress fiber	3	1.38249	0.266558	ACTA1, ACTN1, VCL
GOTERM_CC_FAT	GO:0032432~actin filament bundle	3	1.38249	0.266558	ACTA1, ACTN1, VCL
GOTERM_CC_FAT	GO:0042641~actomyosin	3	1.38249	0.302011	ACTA1, ACTN1, VCL
Annotation Cluster 19	Enrichment Score: 1.5643345717769743
Category	Term	Count	%	PValue	Genes
GOTERM_BP_FAT	GO:0032101~regulation of response to external stimulus	10	4.60829	0.00029962	GPX1, SERPINF1, APOE, C3, F2, SERPINC1, ANXA1, PLG, AHSG, ANXA2
GOTERM_BP_FAT	GO:0051241~negative regulation of multicellular organismal process	7	3.22581	0.00205473	GNAI2, APOE, F2, SOD1, PLG, AHSG, ANXA2
GOTERM_BP_FAT	GO:0030195~negative regulation of blood coagulation	4	1.84332	0.0125906	APOE, F2, PLG, ANXA2
GOTERM_BP_FAT	GO:0050819~negative regulation of coagulation	4	1.84332	0.0205578	APOE, F2, PLG, ANXA2
GOTERM_BP_FAT	GO:0030193~regulation of blood coagulation	4	1.84332	0.0306994	APOE, F2, PLG, ANXA2
GOTERM_BP_FAT	GO:0042730~fibrinolysis	3	1.38249	0.045088	F2, PLG, ANXA2
GOTERM_BP_FAT	GO:0001525~angiogenesis	4	1.84332	0.0573629	GPI, GPX1, ATP5B, ANXA2
GOTERM_BP_FAT	GO:0050818~regulation of coagulation	4	1.84332	0.0573629	APOE, F2, PLG, ANXA2
GOTERM_BP_FAT	GO:0001568~blood vessel development	6	2.76498	0.0635715	GPI, GPX1, APOE, ATP5B, PLG, ANXA2
GOTERM_BP_FAT	GO:0001944~vasculature development	6	2.76498	0.0635715	GPI, GPX1, APOE, ATP5B, PLG, ANXA2
GOTERM_BP_FAT	GO:0048514~blood vessel morphogenesis	5	2.30415	0.0645582	GPI, GPX1, APOE, ATP5B, ANXA2
GOTERM_BP_FAT	GO:0043086~negative regulation of catalytic activity	4	1.84332	0.892709	GPI, GPX1, GNAI2, APOE
Annotation Cluster 20	Enrichment Score: 1.5526269390744953
Category	Term	Count	%	PValue	Genes
GOTERM_BP_FAT	GO:0030030~cell projection organization	14	6.45161	0.000139647	ACTB, CDC42, CORO1A, RAC2, PRDX6, APOE, RAC1, CLU, CFL1, RHOA, SOD1, CAPZB, VASP, VCL
GOTERM_BP_FAT	GO:0000902~cell morphogenesis	11	5.06912	0.00160153	ACTB, CDC42, APOE, RAC1, CLU, CFL1, RHOA, CAP1, SOD1, VASP, FN1
GOTERM_BP_FAT	GO:0032989~cellular component morphogenesis	12	5.52995	0.00218415	ACTB, CDC42, ACTA1, APOE, RAC1, CLU, CFL1, RHOA, CAP1, SOD1, VASP, FN1
GOTERM_BP_FAT	GO:0030182~neuron differentiation	9	4.14747	0.03423	ACTB, CDC42, PPIA, APOE, RAC1, CLU, RHOA, SOD1, VASP
GOTERM_BP_FAT	GO:0048812~neuron projection morphogenesis	6	2.76498	0.0456947	ACTB, APOE, RAC1, CLU, RHOA, VASP
GOTERM_BP_FAT	GO:0048858~cell projection morphogenesis	6	2.76498	0.0456947	ACTB, APOE, RAC1, CLU, RHOA, VASP
GOTERM_BP_FAT	GO:0000904~cell morphogenesis involved in differentiation	6	2.76498	0.0542026	ACTB, APOE, RAC1, SOD1, VASP, FN1
GOTERM_BP_FAT	GO:0032990~cell part morphogenesis	6	2.76498	0.0635715	ACTB, APOE, RAC1, CLU, RHOA, VASP
GOTERM_BP_FAT	GO:0048667~cell morphogenesis involved in neuron differentiation	5	2.30415	0.0911461	ACTB, APOE, RAC1, SOD1, VASP
GOTERM_BP_FAT	GO:0040012~regulation of locomotion	5	2.30415	0.106124	CORO1A, APOE, RAC1, RHOA, VCL
GOTERM_BP_FAT	GO:0030334~regulation of cell migration	5	2.30415	0.106124	CORO1A, APOE, RAC1, RHOA, VCL
GOTERM_BP_FAT	GO:0048666~neuron development	7	3.22581	0.108175	ACTB, APOE, RAC1, CLU, RHOA, SOD1, VASP
GOTERM_BP_FAT	GO:0007409~axonogenesis	4	1.84332	0.111613	ACTB, APOE, RAC1, VASP
GOTERM_BP_FAT	GO:0031175~neuron projection development	6	2.76498	0.122955	ACTB, APOE, RAC1, CLU, RHOA, VASP
Annotation Cluster 21	Enrichment Score: 1.5277843785671024
Category	Term	Count	%	PValue	Genes
GOTERM_BP_FAT	GO:0060249~anatomical structure homeostasis	7	3.22581	0.00407768	ALDOA, RAB7A, CORO1A, RAC2, RAC1, SOD1, PLG
GOTERM_BP_FAT	GO:0048871~multicellular organismal homeostasis	6	2.76498	0.0088153	GPX1, RAB7A, CORO1A, RAC2, RAC1, SOD1
GOTERM_BP_FAT	GO:0001894~tissue homeostasis	5	2.30415	0.0258854	RAB7A, CORO1A, RAC2, RAC1, SOD1
GOTERM_BP_FAT	GO:0048771~tissue remodeling	4	1.84332	0.0736906	RAB7A, RAC2, RAC1, PLG
GOTERM_BP_FAT	GO:0045453~bone resorption	3	1.38249	0.0996755	RAB7A, RAC2, RAC1
GOTERM_BP_FAT	GO:0046849~bone remodeling	3	1.38249	0.0996755	RAB7A, RAC2, RAC1
Annotation Cluster 22	Enrichment Score: 1.4192213436097074
Category	Term	Count	%	PValue	Genes
GOTERM_BP_FAT	GO:0012502~induction of programmed cell death	7	3.22581	0.0186011	GPX1, APOE, RAC1, EIF5A, YWHAE, PRDX1, PLG
GOTERM_BP_FAT	GO:0006917~induction of apoptosis	7	3.22581	0.0186011	GPX1, APOE, RAC1, EIF5A, YWHAE, PRDX1, PLG
GOTERM_BP_FAT	GO:0006915~apoptosis	10	4.60829	0.0443458	GPX1, GSN, RAC1, CLU, EIF5A, SOD1, YWHAE, GAPDH, PLG, VDAC1
GOTERM_BP_FAT	GO:0012501~programmed cell death	10	4.60829	0.049362	GPX1, GSN, RAC1, CLU, EIF5A, SOD1, YWHAE, GAPDH, PLG, VDAC1
GOTERM_BP_FAT	GO:0008219~cell death	10	4.60829	0.0604949	GPX1, GSN, RAC1, CLU, EIF5A, SOD1, YWHAE, GAPDH, PLG, VDAC1
GOTERM_BP_FAT	GO:0016265~death	10	4.60829	0.0666244	GPX1, GSN, RAC1, CLU, EIF5A, SOD1, YWHAE, GAPDH, PLG, VDAC1
Annotation Cluster 23	Enrichment Score: 1.4044657398432334
Category	Term	Count	%	PValue	Genes
GOTERM_BP_FAT	GO:0051130~positive regulation of cellular component organization	10	4.60829	0.000754768	ACTR3, CDC42, C3, RAC1, CFL1, RHOA, EIF5A, PEBP1, ARHGDIA, AHSG
GOTERM_BP_FAT	GO:0051094~positive regulation of developmental process	8	3.68664	0.00446142	ACTR3, NME2, SERPINF1, CLU, RHOA, EIF5A, ITGB2, ARHGDIA
GOTERM_BP_FAT	GO:0031346~positive regulation of cell projection organization	5	2.30415	0.00946449	ACTR3, CDC42, RAC1, RHOA, ARHGDIA
GOTERM_BP_FAT	GO:0045597~positive regulation of cell differentiation	7	3.22581	0.0150661	ACTR3, NME2, SERPINF1, CLU, RHOA, EIF5A, ARHGDIA
GOTERM_BP_FAT	GO:0010638~positive regulation of organelle organization	5	2.30415	0.0192736	ACTR3, RAC1, CFL1, RHOA, PEBP1
GOTERM_BP_FAT	GO:0051960~regulation of nervous system development	6	2.76498	0.0252492	ACTR3, TF, YWHAG, SERPINF1, RHOA, ARHGDIA
GOTERM_BP_FAT	GO:0022604~regulation of cell morphogenesis	6	2.76498	0.031235	ACTR3, ALDOA, CORO1A, RHOA, ARHGDIA, FN1
GOTERM_BP_FAT	GO:0031344~regulation of cell projection organization	5	2.30415	0.0427541	ACTR3, CDC42, RAC1, RHOA, ARHGDIA
GOTERM_BP_FAT	GO:0051495~positive regulation of cytoskeleton organization	4	1.84332	0.0429934	ACTR3, RAC1, CFL1, RHOA
GOTERM_BP_FAT	GO:0010720~positive regulation of cell development	4	1.84332	0.0573629	ACTR3, SERPINF1, RHOA, ARHGDIA
GOTERM_BP_FAT	GO:0050769~positive regulation of neurogenesis	4	1.84332	0.0573629	ACTR3, SERPINF1, RHOA, ARHGDIA
GOTERM_BP_FAT	GO:0030838~positive regulation of actin filament polymerization	3	1.38249	0.0706472	ACTR3, RAC1, RHOA
GOTERM_BP_FAT	GO:0060284~regulation of cell development	5	2.30415	0.0772731	ACTR3, YWHAG, SERPINF1, RHOA, ARHGDIA
GOTERM_BP_FAT	GO:0050767~regulation of neurogenesis	5	2.30415	0.0772731	ACTR3, YWHAG, SERPINF1, RHOA, ARHGDIA
GOTERM_BP_FAT	GO:0032273~positive regulation of protein polymerization	3	1.38249	0.0996755	ACTR3, RAC1, RHOA
GOTERM_BP_FAT	GO:0031334~positive regulation of protein complex assembly	3	1.38249	0.131323	ACTR3, RAC1, RHOA
GOTERM_BP_FAT	GO:0045664~regulation of neuron differentiation	4	1.84332	0.132861	ACTR3, YWHAG, RHOA, ARHGDIA
GOTERM_BP_FAT	GO:0010769~regulation of cell morphogenesis involved in differentiation	3	1.38249	0.235264	ACTR3, RHOA, ARHGDIA
GOTERM_BP_FAT	GO:0010975~regulation of neuron projection development	3	1.38249	0.271169	ACTR3, RHOA, ARHGDIA
Annotation Cluster 24	Enrichment Score: 1.2776535821035735
Category	Term	Count	%	PValue	Genes
GOTERM_BP_FAT	GO:0034330~cell junction organization	5	2.30415	0.00365497	CDC42, TLN1, ACTN1, FN1, VCL
GOTERM_CC_FAT	GO:0016323~basolateral plasma membrane	9	4.14747	0.015517	ACTR3, TF, TLN1, ANXA1, ACTN1, SLC4A1, MSN, VASP, VCL
GOTERM_BP_FAT	GO:0034329~cell junction assembly	4	1.84332	0.0205578	TLN1, ACTN1, FN1, VCL
GOTERM_CC_FAT	GO:0030055~cell-substrate junction	5	2.30415	0.0411768	ACTR3, TLN1, ACTN1, VASP, VCL
GOTERM_BP_FAT	GO:0007044~cell-substrate junction assembly	3	1.38249	0.0706472	TLN1, ACTN1, FN1
GOTERM_CC_FAT	GO:0070161~anchoring junction	5	2.30415	0.118228	JUP, TLN1, ACTN1, VASP, VCL
GOTERM_CC_FAT	GO:0005912~adherens junction	5	2.30415	0.118228	JUP, TLN1, ACTN1, VASP, VCL
GOTERM_CC_FAT	GO:0005925~focal adhesion	4	1.84332	0.129395	TLN1, ACTN1, VASP, VCL
GOTERM_CC_FAT	GO:0005924~cell-substrate adherens junction	4	1.84332	0.129395	TLN1, ACTN1, VASP, VCL
GOTERM_CC_FAT	GO:0030054~cell junction	6	2.76498	0.210751	JUP, ACTR3, TLN1, ACTN1, VASP, VCL
Annotation Cluster 25	Enrichment Score: 1.1523555561394032
Category	Term	Count	%	PValue	Genes
GOTERM_BP_FAT	GO:0060538~skeletal muscle organ development	4	1.84332	0.0429934	MYL6, GPX1, ACTA1, RHOA
GOTERM_BP_FAT	GO:0007519~skeletal muscle tissue development	4	1.84332	0.0429934	MYL6, GPX1, ACTA1, RHOA
GOTERM_BP_FAT	GO:0007517~muscle organ development	5	2.30415	0.0530427	MYL6, GPX1, ACTA1, RHOA, TAGLN2
GOTERM_BP_FAT	GO:0014706~striated muscle tissue development	4	1.84332	0.132861	MYL6, GPX1, ACTA1, RHOA
GOTERM_BP_FAT	GO:0060537~muscle tissue development	4	1.84332	0.132861	MYL6, GPX1, ACTA1, RHOA
Annotation Cluster 26	Enrichment Score: 1.1352085812101287
Category	Term	Count	%	PValue	Genes
GOTERM_BP_FAT	GO:0042311~vasodilation	4	1.84332	0.0205578	GPX1, ALB, APOE, SOD1
GOTERM_BP_FAT	GO:0033554~cellular response to stress	11	5.06912	0.0224586	GPX1, PRDX6, ALB, APOE, GPX3, RHOA, ANXA1, PRDX5, PRDX2, SOD1, PRDX1
GOTERM_BP_FAT	GO:0050880~regulation of blood vessel size	4	1.84332	0.0573629	GPX1, ALB, APOE, SOD1
GOTERM_BP_FAT	GO:0035150~regulation of tube size	4	1.84332	0.0573629	GPX1, ALB, APOE, SOD1
GOTERM_BP_FAT	GO:0003018~vascular process in circulatory system	4	1.84332	0.0573629	GPX1, ALB, APOE, SOD1
GOTERM_BP_FAT	GO:0008015~blood circulation	4	1.84332	0.360283	GPX1, ALB, APOE, SOD1
GOTERM_BP_FAT	GO:0003013~circulatory system process	4	1.84332	0.360283	GPX1, ALB, APOE, SOD1
Annotation Cluster 27	Enrichment Score: 1.1287350776551703
Category	Term	Count	%	PValue	Genes
GOTERM_MF_FAT	GO:0055102~lipase inhibitor activity	3	1.38249	0.0282616	ANXA1, ANXA3, ANXA2
GOTERM_MF_FAT	GO:0004859~phospholipase inhibitor activity	3	1.38249	0.0282616	ANXA1, ANXA3, ANXA2
GOTERM_MF_FAT	GO:0005543~phospholipid binding	6	2.76498	0.143334	GOT2, APOE, PON1, ANXA1, ANXA3, ANXA2
GOTERM_MF_FAT	GO:0005544~calcium-dependent phospholipid binding	3	1.38249	0.266879	ANXA1, ANXA3, ANXA2
Annotation Cluster 28	Enrichment Score: 1.0821461176297777
Category	Term	Count	%	PValue	Genes
GOTERM_BP_FAT	GO:0042592~homeostatic process	20	9.21659	0.00224408	ALDOA, RAB7A, TF, ATP5B, PRDX5, PRDX2, BPGM, SOD1, PRDX1, PLG, PARK7, FTH1, GPX1, CORO1A, RAC2, APOE, PRDX6, F2, RAC1, CP
GOTERM_BP_FAT	GO:0019725~cellular homeostasis	15	6.91244	0.00395719	ALDOA, TF, ATP5B, PRDX5, PRDX2, SOD1, PRDX1, PLG, PARK7, FTH1, GPX1, APOE, PRDX6, F2, CP
GOTERM_BP_FAT	GO:0006879~cellular iron ion homeostasis	4	1.84332	0.0429934	TF, CP, SOD1, FTH1
GOTERM_BP_FAT	GO:0030003~cellular cation homeostasis	7	3.22581	0.0518763	TF, APOE, ATP5B, F2, CP, SOD1, FTH1
GOTERM_BP_FAT	GO:0055080~cation homeostasis	7	3.22581	0.0868114	TF, APOE, ATP5B, F2, CP, SOD1, FTH1
GOTERM_BP_FAT	GO:0030005~cellular di-, tri-valent inorganic cation homeostasis	6	2.76498	0.0967718	TF, APOE, F2, CP, SOD1, FTH1
GOTERM_BP_FAT	GO:0055072~iron ion homeostasis	4	1.84332	0.111613	TF, CP, SOD1, FTH1
GOTERM_BP_FAT	GO:0006873~cellular ion homeostasis	8	3.68664	0.136698	TF, APOE, ATP5B, F2, CP, SOD1, FTH1, PARK7
GOTERM_BP_FAT	GO:0055082~cellular chemical homeostasis	8	3.68664	0.148348	TF, APOE, ATP5B, F2, CP, SOD1, FTH1, PARK7
GOTERM_BP_FAT	GO:0055066~di-, tri-valent inorganic cation homeostasis	6	2.76498	0.152084	TF, APOE, F2, CP, SOD1, FTH1
GOTERM_BP_FAT	GO:0050801~ion homeostasis	8	3.68664	0.199334	TF, APOE, ATP5B, F2, CP, SOD1, FTH1, PARK7
GOTERM_BP_FAT	GO:0048878~chemical homeostasis	8	3.68664	0.348879	TF, APOE, ATP5B, F2, CP, SOD1, FTH1, PARK7
GOTERM_BP_FAT	GO:0000041~transition metal ion transport	3	1.38249	0.411694	TF, CP, FTH1
GOTERM_BP_FAT	GO:0030001~metal ion transport	5	2.30415	0.43168	TF, CORO1A, CP, FTH1, VDAC1
Annotation Cluster 29	Enrichment Score: 1.0477256951736023
Category	Term	Count	%	PValue	Genes
GOTERM_BP_FAT	GO:0050900~leukocyte migration	5	2.30415	0.0258854	CORO1A, S100A9, ITGB2, MSN, ITGAM
GOTERM_BP_FAT	GO:0016337~cell-cell adhesion	5	2.30415	0.139131	JUP, RPSA, ITGB2, MSN, ITGAM
GOTERM_BP_FAT	GO:0007159~leukocyte adhesion	3	1.38249	0.199684	ITGB2, MSN, ITGAM
Annotation Cluster 30	Enrichment Score: 1.0453646380820085
Category	Term	Count	%	PValue	Genes
GOTERM_CC_FAT	GO:0034364~high-density lipoprotein particle	3	1.38249	0.0441047	APOE, CLU, PON1
GOTERM_CC_FAT	GO:0032994~protein-lipid complex	3	1.38249	0.128739	APOE, CLU, PON1
GOTERM_CC_FAT	GO:0034358~plasma lipoprotein particle	3	1.38249	0.128739	APOE, CLU, PON1
Annotation Cluster 31	Enrichment Score: 1.0028951987917114
Category	Term	Count	%	PValue	Genes
GOTERM_BP_FAT	GO:0006140~regulation of nucleotide metabolic process	4	1.84332	0.0429934	NME2, GNAI2, APOE, PGAM1
GOTERM_BP_FAT	GO:0030802~regulation of cyclic nucleotide biosynthetic process	3	1.38249	0.131323	NME2, GNAI2, APOE
GOTERM_BP_FAT	GO:0030808~regulation of nucleotide biosynthetic process	3	1.38249	0.131323	NME2, GNAI2, APOE
GOTERM_BP_FAT	GO:0030799~regulation of cyclic nucleotide metabolic process	3	1.38249	0.131323	NME2, GNAI2, APOE
Annotation Cluster 32	Enrichment Score: 0.9813047065770562
Category	Term	Count	%	PValue	Genes
GOTERM_BP_FAT	GO:0006732~coenzyme metabolic process	13	5.99078	0.00677064	GPX1, LDHB, GPD1, TPI1, LDHA, TALDO1, GPX3, TKT, GLO1, SOD1, GSTP1, MDH2, MDH1
GOTERM_BP_FAT	GO:0051186~cofactor metabolic process	13	5.99078	0.0282282	GPX1, LDHB, GPD1, TPI1, LDHA, TALDO1, GPX3, TKT, GLO1, SOD1, GSTP1, MDH2, MDH1
GOTERM_BP_FAT	GO:0006749~glutathione metabolic process	5	2.30415	0.0645582	GPX1, GPX3, GLO1, SOD1, GSTP1
GOTERM_MF_FAT	GO:0043295~glutathione binding	3	1.38249	0.151299	GPX1, GPX3, GSTP1
GOTERM_BP_FAT	GO:0006518~peptide metabolic process	5	2.30415	0.195109	GPX1, GPX3, GLO1, SOD1, GSTP1
GOTERM_BP_FAT	GO:0006575~cellular amino acid derivative metabolic process	7	3.22581	0.201185	GPX1, GPX3, PON1, EIF5A, GLO1, SOD1, GSTP1
GOTERM_BP_FAT	GO:0006790~sulfur metabolic process	5	2.30415	0.299893	GPX1, GPX3, GLO1, SOD1, GSTP1
GOTERM_MF_FAT	GO:0042277~peptide binding	4	1.84332	0.642132	GPX1, PPIA, GPX3, GSTP1
Annotation Cluster 33	Enrichment Score: 0.9789131631181722
Category	Term	Count	%	PValue	Genes
GOTERM_MF_FAT	GO:0001871~pattern binding	5	2.30415	0.0832218	APOE, VTN, SERPIND1, ITGAM, FN1
GOTERM_MF_FAT	GO:0030247~polysaccharide binding	5	2.30415	0.0832218	APOE, VTN, SERPIND1, ITGAM, FN1
GOTERM_MF_FAT	GO:0030246~carbohydrate binding	10	4.60829	0.0849157	ALDOA, GPI, TALDO1, APOE, TKT, VTN, LGALS5, SERPIND1, ITGAM, FN1
GOTERM_MF_FAT	GO:0008201~heparin binding	4	1.84332	0.135335	APOE, SERPIND1, ITGAM, FN1
GOTERM_MF_FAT	GO:0005539~glycosaminoglycan binding	4	1.84332	0.160163	APOE, SERPIND1, ITGAM, FN1
Annotation Cluster 34	Enrichment Score: 0.9685885359536666
Category	Term	Count	%	PValue	Genes
GOTERM_BP_FAT	GO:0014070~response to organic cyclic substance	8	3.68664	0.0135949	ALDOA, GPX1, TF, LDHA, GPX3, ANXA1, PEBP1, SERPINA1
GOTERM_BP_FAT	GO:0010033~response to organic substance	23	10.5991	0.0261945	ALDOA, HSP90AB1, TF, LDHA, ACTA1, ANXA1, PRDX2, SOD1, AHSG, GOT2, ACTR3, CDC42, GPX1, CORO1A, SERPINF1, GSN, APOE, ALB, GPX3, CFL1, RHOA, PEBP1, SERPINA1
GOTERM_BP_FAT	GO:0048545~response to steroid hormone stimulus	10	4.60829	0.0277417	ALDOA, GPX1, LDHA, ACTA1, SERPINF1, GPX3, RHOA, ANXA1, PEBP1, SERPINA1
GOTERM_BP_FAT	GO:0043627~response to estrogen stimulus	5	2.30415	0.0911461	ALDOA, GPX1, LDHA, ANXA1, SERPINA1
GOTERM_BP_FAT	GO:0032355~response to estradiol stimulus	3	1.38249	0.131323	GPX1, ANXA1, SERPINA1
GOTERM_BP_FAT	GO:0009628~response to abiotic stimulus	9	4.14747	0.138726	ALDOA, GPX1, ACTA1, RAC1, RHOA, ANXA1, HSPB1, PEBP1, SOD1
GOTERM_BP_FAT	GO:0001666~response to hypoxia	5	2.30415	0.157011	ALDOA, TF, LDHA, RHOA, SERPINA1
GOTERM_BP_FAT	GO:0070482~response to oxygen levels	5	2.30415	0.175699	ALDOA, TF, LDHA, RHOA, SERPINA1
GOTERM_BP_FAT	GO:0051384~response to glucocorticoid stimulus	5	2.30415	0.195109	SERPINF1, GPX3, RHOA, ANXA1, PEBP1
GOTERM_BP_FAT	GO:0009719~response to endogenous stimulus	13	5.99078	0.196508	ALDOA, LDHA, ACTA1, ANXA1, SOD1, AHSG, GPX1, SERPINF1, CFL1, GPX3, RHOA, PEBP1, SERPINA1
GOTERM_BP_FAT	GO:0031960~response to corticosteroid stimulus	5	2.30415	0.215152	SERPINF1, GPX3, RHOA, ANXA1, PEBP1
GOTERM_BP_FAT	GO:0042493~response to drug	9	4.14747	0.234601	YWHAZ, LDHA, GPX3, RHOA, ANXA1, ENO3, PEBP1, SOD1, PARK7
GOTERM_BP_FAT	GO:0009725~response to hormone stimulus	11	5.06912	0.292391	ALDOA, GPX1, LDHA, ACTA1, SERPINF1, GPX3, RHOA, ANXA1, PEBP1, SERPINA1, AHSG
Annotation Cluster 35	Enrichment Score: 0.9514726788421632
Category	Term	Count	%	PValue	Genes
GOTERM_CC_FAT	GO:0031012~extracellular matrix	8	3.68664	0.029971	RPSA, TF, ALB, VTN, SOD1, FN1, AHSG, ANXA2
GOTERM_CC_FAT	GO:0005604~basement membrane	5	2.30415	0.0411768	RPSA, TF, ALB, FN1, ANXA2
GOTERM_CC_FAT	GO:0044420~extracellular matrix part	5	2.30415	0.0622825	RPSA, TF, ALB, FN1, ANXA2
GOTERM_CC_FAT	GO:0005578~proteinaceous extracellular matrix	6	2.76498	0.0930374	RPSA, TF, ALB, VTN, FN1, ANXA2
GOTERM_BP_FAT	GO:0030198~extracellular matrix organization	3	1.38249	0.508165	VTN, FN1, ANXA2
GOTERM_BP_FAT	GO:0043062~extracellular structure organization	3	1.38249	0.537998	VTN, FN1, ANXA2
Annotation Cluster 36	Enrichment Score: 0.9375578379634005
Category	Term	Count	%	PValue	Genes
GOTERM_BP_FAT	GO:0021987~cerebral cortex development	3	1.38249	0.0706472	RAC1, YWHAE, AHSG
GOTERM_BP_FAT	GO:0021543~pallium development	3	1.38249	0.0706472	RAC1, YWHAE, AHSG
GOTERM_BP_FAT	GO:0021537~telencephalon development	3	1.38249	0.131323	RAC1, YWHAE, AHSG
GOTERM_BP_FAT	GO:0030900~forebrain development	3	1.38249	0.271169	RAC1, YWHAE, AHSG
Annotation Cluster 37	Enrichment Score: 0.9229276857801773
Category	Term	Count	%	PValue	Genes
GOTERM_BP_FAT	GO:0051258~protein polymerization	6	2.76498	0.00291984	FGG, FGA, GSN, FGB, TUBB5, TUBA4A
GOTERM_BP_FAT	GO:0043623~cellular protein complex assembly	6	2.76498	0.0848706	FGG, FGA, GSN, FGB, TUBB5, TUBA4A
GOTERM_BP_FAT	GO:0034621~cellular macromolecular complex subunit organization	10	4.60829	0.103037	PFN1, FGG, FGA, GSN, HIST1H2BL, FGB, HIST1H4B, TUBB5, HIST2H3C2, TUBA4A
GOTERM_BP_FAT	GO:0043933~macromolecular complex subunit organization	16	7.37327	0.146984	HIST2H3C2, AHSG, JUP, STOM, PFN1, FGG, FGA, GSN, APOE, HIST1H2BL, HIST1H4B, FGB, GPX3, TUBB5, TUBA4A, HBB
GOTERM_BP_FAT	GO:0034622~cellular macromolecular complex assembly	9	4.14747	0.160539	FGG, FGA, GSN, HIST1H2BL, FGB, HIST1H4B, TUBB5, HIST2H3C2, TUBA4A
GOTERM_BP_FAT	GO:0065003~macromolecular complex assembly	15	6.91244	0.184123	HIST2H3C2, AHSG, JUP, STOM, FGG, FGA, GSN, APOE, HIST1H2BL, HIST1H4B, FGB, GPX3, TUBB5, TUBA4A, HBB
GOTERM_BP_FAT	GO:0070271~protein complex biogenesis	11	5.06912	0.231844	JUP, STOM, FGG, FGA, GSN, FGB, GPX3, TUBB5, TUBA4A, HBB, AHSG
GOTERM_BP_FAT	GO:0006461~protein complex assembly	11	5.06912	0.231844	JUP, STOM, FGG, FGA, GSN, FGB, GPX3, TUBB5, TUBA4A, HBB, AHSG
GOTERM_BP_FAT	GO:0051259~protein oligomerization	4	1.84332	0.828306	JUP, STOM, GPX3, HBB
Annotation Cluster 38	Enrichment Score: 0.8962257673126304
Category	Term	Count	%	PValue	Genes
GOTERM_BP_FAT	GO:0051241~negative regulation of multicellular organismal process	7	3.22581	0.00205473	GNAI2, APOE, F2, SOD1, PLG, AHSG, ANXA2
GOTERM_BP_FAT	GO:0044265~cellular macromolecule catabolic process	3	1.38249	0.997833	APOE, SOD1, PLG
GOTERM_BP_FAT	GO:0009057~macromolecule catabolic process	3	1.38249	0.998875	APOE, SOD1, PLG
Annotation Cluster 39	Enrichment Score: 0.8951446681095813
Category	Term	Count	%	PValue	Genes
GOTERM_MF_FAT	GO:0005083~small GTPase regulator activity	4	1.84332	0.0534036	ARHGDIA, IQGAP1, ARHGDIB, ANXA2
GOTERM_MF_FAT	GO:0030695~GTPase regulator activity	4	1.84332	0.160163	ARHGDIA, IQGAP1, ARHGDIB, ANXA2
GOTERM_MF_FAT	GO:0060589~nucleoside-triphosphatase regulator activity	4	1.84332	0.241231	ARHGDIA, IQGAP1, ARHGDIB, ANXA2
Annotation Cluster 40	Enrichment Score: 0.8683610131042135
Category	Term	Count	%	PValue	Genes
GOTERM_BP_FAT	GO:0007568~aging	8	3.68664	0.00724684	GPX1, SERPINF1, GSN, ENO3, EIF5A, PEBP1, CP, SOD1
GOTERM_BP_FAT	GO:0009991~response to extracellular stimulus	9	4.14747	0.172025	GPX1, LDHA, ACTA1, SERPINF1, ALB, GSN, SERPINC1, CP, SOD1
GOTERM_BP_FAT	GO:0031667~response to nutrient levels	8	3.68664	0.24154	GPX1, LDHA, SERPINF1, ALB, GSN, SERPINC1, CP, SOD1
GOTERM_BP_FAT	GO:0007584~response to nutrient	6	2.76498	0.36719	GPX1, LDHA, SERPINF1, GSN, SERPINC1, CP
GOTERM_BP_FAT	GO:0033273~response to vitamin	3	1.38249	0.411694	GPX1, SERPINF1, GSN
Annotation Cluster 41	Enrichment Score: 0.7716219455561649
Category	Term	Count	%	PValue	Genes
GOTERM_BP_FAT	GO:0060429~epithelium development	6	2.76498	0.0456947	GPX1, PFN1, RPSA, CFL1, ANXA1, VASP
GOTERM_BP_FAT	GO:0016331~morphogenesis of embryonic epithelium	3	1.38249	0.0706472	PFN1, CFL1, VASP
GOTERM_BP_FAT	GO:0001838~embryonic epithelial tube formation	3	1.38249	0.0706472	PFN1, CFL1, VASP
GOTERM_BP_FAT	GO:0001841~neural tube formation	3	1.38249	0.0706472	PFN1, CFL1, VASP
GOTERM_BP_FAT	GO:0014020~primary neural tube formation	3	1.38249	0.0706472	PFN1, CFL1, VASP
GOTERM_BP_FAT	GO:0035148~tube lumen formation	3	1.38249	0.0996755	PFN1, CFL1, VASP
GOTERM_BP_FAT	GO:0021915~neural tube development	3	1.38249	0.131323	PFN1, CFL1, VASP
GOTERM_BP_FAT	GO:0060562~epithelial tube morphogenesis	3	1.38249	0.131323	PFN1, CFL1, VASP
GOTERM_BP_FAT	GO:0002009~morphogenesis of an epithelium	3	1.38249	0.199684	PFN1, CFL1, VASP
GOTERM_BP_FAT	GO:0048598~embryonic morphogenesis	4	1.84332	0.254588	PFN1, CFL1, SOD1, VASP
GOTERM_BP_FAT	GO:0035239~tube morphogenesis	3	1.38249	0.271169	PFN1, CFL1, VASP
GOTERM_BP_FAT	GO:0048729~tissue morphogenesis	3	1.38249	0.37752	PFN1, CFL1, VASP
GOTERM_BP_FAT	GO:0035295~tube development	3	1.38249	0.508165	PFN1, CFL1, VASP
GOTERM_BP_FAT	GO:0043009~chordate embryonic development	4	1.84332	0.717625	PFN1, CFL1, PLG, VASP
GOTERM_BP_FAT	GO:0009792~embryonic development ending in birth or egg hatching	4	1.84332	0.717625	PFN1, CFL1, PLG, VASP
Annotation Cluster 42	Enrichment Score: 0.7535300763123763
Category	Term	Count	%	PValue	Genes
GOTERM_BP_FAT	GO:0009628~response to abiotic stimulus	9	4.14747	0.138726	ALDOA, GPX1, ACTA1, RAC1, RHOA, ANXA1, HSPB1, PEBP1, SOD1
GOTERM_BP_FAT	GO:0009408~response to heat	4	1.84332	0.155387	ALDOA, HSPB1, PEBP1, SOD1
GOTERM_BP_FAT	GO:0009266~response to temperature stimulus	4	1.84332	0.254588	ALDOA, HSPB1, PEBP1, SOD1
Annotation Cluster 43	Enrichment Score: 0.7073923496114448
Category	Term	Count	%	PValue	Genes
GOTERM_BP_FAT	GO:0044057~regulation of system process	7	3.22581	0.144803	TF, YWHAG, GNAI2, RHOA, RAB11A, PEBP1, SOD1
GOTERM_BP_FAT	GO:0051969~regulation of transmission of nerve impulse	5	2.30415	0.157011	TF, YWHAG, GNAI2, RAB11A, PEBP1
GOTERM_BP_FAT	GO:0031644~regulation of neurological system process	5	2.30415	0.195109	TF, YWHAG, GNAI2, RAB11A, PEBP1
GOTERM_BP_FAT	GO:0050804~regulation of synaptic transmission	4	1.84332	0.333769	YWHAG, GNAI2, RAB11A, PEBP1
Annotation Cluster 44	Enrichment Score: 0.703099594082967
Category	Term	Count	%	PValue	Genes
GOTERM_BP_FAT	GO:0031346~positive regulation of cell projection organization	5	2.30415	0.00946449	ACTR3, CDC42, RAC1, RHOA, ARHGDIA
GOTERM_BP_FAT	GO:0031344~regulation of cell projection organization	5	2.30415	0.0427541	ACTR3, CDC42, RAC1, RHOA, ARHGDIA
GOTERM_BP_FAT	GO:0060491~regulation of cell projection assembly	3	1.38249	0.0706472	ACTR3, CDC42, RAC1
GOTERM_CC_FAT	GO:0000139~Golgi membrane	4	1.84332	0.692601	ACTR3, CDC42, ARF1, RAC1
GOTERM_CC_FAT	GO:0044431~Golgi apparatus part	5	2.30415	0.759517	ACTR3, CDC42, ARF1, RAC1, RAB11A
GOTERM_CC_FAT	GO:0012505~endomembrane system	10	4.60829	0.824267	ACTR3, CDC42, CORO1A, ARF1, RAC2, RAC1, EIF5A, TKT, CLIC1, TAGLN2
GOTERM_CC_FAT	GO:0005794~Golgi apparatus	8	3.68664	0.96615	ACTR3, CDC42, RAB7A, ARF1, APOE, RAC1, RAB11A, PEBP1
Annotation Cluster 45	Enrichment Score: 0.7025780760913466
Category	Term	Count	%	PValue	Genes
GOTERM_BP_FAT	GO:0009891~positive regulation of biosynthetic process	9	4.14747	0.00818642	CDC42, NME2, APOE, F2, RAC1, RHOA, ANXA1, EIF5A, ITGB2
GOTERM_BP_FAT	GO:0031328~positive regulation of cellular biosynthetic process	8	3.68664	0.0232005	CDC42, NME2, APOE, RAC1, RHOA, ANXA1, EIF5A, ITGB2
GOTERM_BP_FAT	GO:0042325~regulation of phosphorylation	9	4.14747	0.0299731	CDC42, GNAI2, APOE, F2, RAC1, PEBP1, ITGB2, PRDX2, SOD1
GOTERM_BP_FAT	GO:0045834~positive regulation of lipid metabolic process	4	1.84332	0.0573629	CDC42, APOE, RAC1, ANXA1
GOTERM_BP_FAT	GO:0019216~regulation of lipid metabolic process	5	2.30415	0.0772731	CDC42, APOE, RAC1, ANXA1, SOD1
GOTERM_BP_FAT	GO:0051173~positive regulation of nitrogen compound metabolic process	6	2.76498	0.152084	CDC42, NME2, APOE, RAC1, PEBP1, ITGB2
GOTERM_BP_FAT	GO:0010557~positive regulation of macromolecule biosynthetic process	5	2.30415	0.175699	CDC42, F2, RAC1, RHOA, EIF5A
GOTERM_BP_FAT	GO:0043549~regulation of kinase activity	6	2.76498	0.18382	CDC42, GNAI2, APOE, RAC1, PRDX2, SOD1
GOTERM_BP_FAT	GO:0051338~regulation of transferase activity	6	2.76498	0.217774	CDC42, GNAI2, APOE, RAC1, PRDX2, SOD1
GOTERM_BP_FAT	GO:0045935~positive regulation of nucleobase, nucleoside, nucleotide and nucleic acid metabolic process	4	1.84332	0.412772	CDC42, NME2, APOE, RAC1
GOTERM_CC_FAT	GO:0009898~internal side of plasma membrane	7	3.22581	0.475716	JUP, CDC42, RAC1, RHOA, EIF5A, MSN, VCL
GOTERM_BP_FAT	GO:0032268~regulation of cellular protein metabolic process	8	3.68664	0.652429	HSP90AB1, APOE, F2, RHOA, EIF5A, PEBP1, ITGB2, YWHAE
GOTERM_BP_FAT	GO:0007166~cell surface receptor linked signal transduction	6	2.76498	0.653746	GNAI2, APOE, F2, ANXA1, ITGB2, ITGAM
GOTERM_BP_FAT	GO:0010604~positive regulation of macromolecule metabolic process	6	2.76498	0.825659	CDC42, APOE, F2, RAC1, RHOA, EIF5A
GOTERM_BP_FAT	GO:0043085~positive regulation of catalytic activity	7	3.22581	0.836809	CDC42, GNAI2, APOE, RAC1, RHOA, PRDX2, SOD1
GOTERM_BP_FAT	GO:0032270~positive regulation of cellular protein metabolic process	4	1.84332	0.839166	APOE, F2, RHOA, EIF5A
GOTERM_BP_FAT	GO:0051247~positive regulation of protein metabolic process	4	1.84332	0.868289	APOE, F2, RHOA, EIF5A
Annotation Cluster 46	Enrichment Score: 0.670041142239016
Category	Term	Count	%	PValue	Genes
GOTERM_BP_FAT	GO:0032880~regulation of protein localization	4	1.84332	0.132861	ANXA1, RAB11A, PRDX1, ARHGDIA
GOTERM_BP_FAT	GO:0070201~regulation of establishment of protein localization	3	1.38249	0.271169	ANXA1, RAB11A, PRDX1
GOTERM_BP_FAT	GO:0051223~regulation of protein transport	3	1.38249	0.271169	ANXA1, RAB11A, PRDX1
Annotation Cluster 47	Enrichment Score: 0.6514766315981099
Category	Term	Count	%	PValue	Genes
GOTERM_BP_FAT	GO:0051174~regulation of phosphorus metabolic process	10	4.60829	0.0213577	CDC42, GNAI2, APOE, F2, RAC1, PEBP1, ITGB2, PRDX2, SOD1, YWHAE
GOTERM_BP_FAT	GO:0019220~regulation of phosphate metabolic process	10	4.60829	0.0213577	CDC42, GNAI2, APOE, F2, RAC1, PEBP1, ITGB2, PRDX2, SOD1, YWHAE
GOTERM_BP_FAT	GO:0042325~regulation of phosphorylation	9	4.14747	0.0299731	CDC42, GNAI2, APOE, F2, RAC1, PEBP1, ITGB2, PRDX2, SOD1
GOTERM_BP_FAT	GO:0019216~regulation of lipid metabolic process	5	2.30415	0.0772731	CDC42, APOE, RAC1, ANXA1, SOD1
GOTERM_BP_FAT	GO:0000165~MAPKKK cascade	4	1.84332	0.0918296	GNAI2, PEBP1, PRDX2, SOD1
GOTERM_BP_FAT	GO:0033674~positive regulation of kinase activity	5	2.30415	0.175699	CDC42, GNAI2, RAC1, PRDX2, SOD1
GOTERM_BP_FAT	GO:0043549~regulation of kinase activity	6	2.76498	0.18382	CDC42, GNAI2, APOE, RAC1, PRDX2, SOD1
GOTERM_BP_FAT	GO:0051347~positive regulation of transferase activity	5	2.30415	0.215152	CDC42, GNAI2, RAC1, PRDX2, SOD1
GOTERM_BP_FAT	GO:0051338~regulation of transferase activity	6	2.76498	0.217774	CDC42, GNAI2, APOE, RAC1, PRDX2, SOD1
GOTERM_BP_FAT	GO:0043405~regulation of MAP kinase activity	3	1.38249	0.37752	APOE, PRDX2, SOD1
GOTERM_BP_FAT	GO:0007243~protein kinase cascade	4	1.84332	0.386652	GNAI2, PEBP1, PRDX2, SOD1
GOTERM_BP_FAT	GO:0001932~regulation of protein amino acid phosphorylation	3	1.38249	0.411694	F2, PEBP1, ITGB2
GOTERM_BP_FAT	GO:0045859~regulation of protein kinase activity	4	1.84332	0.513049	GNAI2, APOE, PRDX2, SOD1
GOTERM_BP_FAT	GO:0044093~positive regulation of molecular function	10	4.60829	0.553807	CDC42, GNAI2, APOE, RAC1, RHOA, PON1, ITGB2, PRDX2, SOD1, CALM1
GOTERM_BP_FAT	GO:0006468~protein amino acid phosphorylation	4	1.84332	0.582102	GNAI2, CFL1, PRDX2, SOD1
GOTERM_BP_FAT	GO:0045860~positive regulation of protein kinase activity	3	1.38249	0.593877	GNAI2, PRDX2, SOD1
GOTERM_BP_FAT	GO:0032268~regulation of cellular protein metabolic process	8	3.68664	0.652429	HSP90AB1, APOE, F2, RHOA, EIF5A, PEBP1, ITGB2, YWHAE
GOTERM_BP_FAT	GO:0043085~positive regulation of catalytic activity	7	3.22581	0.836809	CDC42, GNAI2, APOE, RAC1, RHOA, PRDX2, SOD1
GOTERM_BP_FAT	GO:0031399~regulation of protein modification process	4	1.84332	0.885054	F2, PEBP1, ITGB2, YWHAE
Annotation Cluster 48	Enrichment Score: 0.6340869582176122
Category	Term	Count	%	PValue	Genes
GOTERM_BP_FAT	GO:0051270~regulation of cell motion	6	2.76498	0.0456947	CORO1A, APOE, RAC1, RHOA, ACTN1, VCL
GOTERM_BP_FAT	GO:0030334~regulation of cell migration	5	2.30415	0.106124	CORO1A, APOE, RAC1, RHOA, VCL
GOTERM_BP_FAT	GO:0040012~regulation of locomotion	5	2.30415	0.106124	CORO1A, APOE, RAC1, RHOA, VCL
GOTERM_BP_FAT	GO:0006898~receptor-mediated endocytosis	3	1.38249	0.131323	APOE, ATP5B, CAP1
GOTERM_BP_FAT	GO:0010324~membrane invagination	5	2.30415	0.474609	CORO1A, APOE, ATP5B, RAC1, CAP1
GOTERM_BP_FAT	GO:0006897~endocytosis	5	2.30415	0.474609	CORO1A, APOE, ATP5B, RAC1, CAP1
GOTERM_BP_FAT	GO:0016044~membrane organization	8	3.68664	0.625476	CORO1A, ARF1, APOE, ATP5B, RAC1, CAP1, SOD1, HSPA8
GOTERM_BP_FAT	GO:0016192~vesicle-mediated transport	9	4.14747	0.888363	YWHAZ, CORO1A, ARF1, GSN, APOE, ATP5B, RAC1, CAP1, HSPA8
Annotation Cluster 49	Enrichment Score: 0.6324462393020069
Category	Term	Count	%	PValue	Genes
GOTERM_MF_FAT	GO:0030246~carbohydrate binding	10	4.60829	0.0849157	ALDOA, GPI, TALDO1, APOE, TKT, VTN, LGALS5, SERPIND1, ITGAM, FN1
GOTERM_MF_FAT	GO:0048029~monosaccharide binding	4	1.84332	0.29849	ALDOA, GPI, TALDO1, TKT
GOTERM_MF_FAT	GO:0005529~sugar binding	5	2.30415	0.499739	ALDOA, GPI, TALDO1, TKT, LGALS5
Annotation Cluster 50	Enrichment Score: 0.6238270365632576
Category	Term	Count	%	PValue	Genes
GOTERM_BP_FAT	GO:0051924~regulation of calcium ion transport	3	1.38249	0.131323	GNAI2, F2, RHOA
GOTERM_BP_FAT	GO:0010959~regulation of metal ion transport	3	1.38249	0.271169	GNAI2, F2, RHOA
GOTERM_BP_FAT	GO:0043269~regulation of ion transport	3	1.38249	0.37752	GNAI2, F2, RHOA
Annotation Cluster 51	Enrichment Score: 0.5966903537956892
Category	Term	Count	%	PValue	Genes
GOTERM_MF_FAT	GO:0017016~Ras GTPase binding	3	1.38249	0.227667	PFN1, VCL, ANXA2
GOTERM_MF_FAT	GO:0031267~small GTPase binding	3	1.38249	0.266879	PFN1, VCL, ANXA2
GOTERM_MF_FAT	GO:0051020~GTPase binding	3	1.38249	0.266879	PFN1, VCL, ANXA2
Annotation Cluster 52	Enrichment Score: 0.5853388262442007
Category	Term	Count	%	PValue	Genes
GOTERM_BP_FAT	GO:0009203~ribonucleoside triphosphate catabolic process	4	1.84332	0.0205578	ATP5B, RAB11A, ATP5O, ATP5A1
GOTERM_BP_FAT	GO:0009207~purine ribonucleoside triphosphate catabolic process	4	1.84332	0.0205578	ATP5B, RAB11A, ATP5O, ATP5A1
GOTERM_BP_FAT	GO:0009146~purine nucleoside triphosphate catabolic process	4	1.84332	0.0205578	ATP5B, RAB11A, ATP5O, ATP5A1
GOTERM_BP_FAT	GO:0009143~nucleoside triphosphate catabolic process	4	1.84332	0.0306994	ATP5B, RAB11A, ATP5O, ATP5A1
GOTERM_BP_FAT	GO:0009154~purine ribonucleotide catabolic process	4	1.84332	0.0306994	ATP5B, RAB11A, ATP5O, ATP5A1
GOTERM_BP_FAT	GO:0009261~ribonucleotide catabolic process	4	1.84332	0.0306994	ATP5B, RAB11A, ATP5O, ATP5A1
GOTERM_BP_FAT	GO:0006195~purine nucleotide catabolic process	4	1.84332	0.0306994	ATP5B, RAB11A, ATP5O, ATP5A1
GOTERM_CC_FAT	GO:0005753~mitochondrial proton-transporting ATP synthase complex	4	1.84332	0.0417061	ATP5B, ATP5O, ATP5A1, ATP5H
GOTERM_CC_FAT	GO:0045261~proton-transporting ATP synthase complex, catalytic core F(1)	3	1.38249	0.0441047	ATP5B, ATP5O, ATP5A1
GOTERM_CC_FAT	GO:0045259~proton-transporting ATP synthase complex	4	1.84332	0.0556907	ATP5B, ATP5O, ATP5A1, ATP5H
GOTERM_BP_FAT	GO:0009166~nucleotide catabolic process	4	1.84332	0.0573629	ATP5B, RAB11A, ATP5O, ATP5A1
GOTERM_BP_FAT	GO:0034655~nucleobase, nucleoside, nucleotide and nucleic acid catabolic process	4	1.84332	0.0918296	ATP5B, RAB11A, ATP5O, ATP5A1
GOTERM_BP_FAT	GO:0034656~nucleobase, nucleoside and nucleotide catabolic process	4	1.84332	0.0918296	ATP5B, RAB11A, ATP5O, ATP5A1
GOTERM_BP_FAT	GO:0006200~ATP catabolic process	3	1.38249	0.0996755	ATP5B, ATP5O, ATP5A1
GOTERM_BP_FAT	GO:0009132~nucleoside diphosphate metabolic process	3	1.38249	0.0996755	NME2, ATP5B, ATP5A1
GOTERM_BP_FAT	GO:0009205~purine ribonucleoside triphosphate metabolic process	7	3.22581	0.144803	ALDOA, NME2, ATP5B, RAB11A, ATP5O, ATP5A1, ATP5H
GOTERM_BP_FAT	GO:0016310~phosphorylation	10	4.60829	0.148952	NME2, GNAI2, ATP5B, CFL1, ATP5O, PRDX2, ATP5A1, SOD1, PGK1, ATP5H
GOTERM_MF_FAT	GO:0046933~hydrogen ion transporting ATP synthase activity, rotational mechanism	3	1.38249	0.151299	ATP5B, ATP5O, ATP5A1
GOTERM_BP_FAT	GO:0044270~nitrogen compound catabolic process	4	1.84332	0.155387	ATP5B, RAB11A, ATP5O, ATP5A1
GOTERM_BP_FAT	GO:0009199~ribonucleoside triphosphate metabolic process	7	3.22581	0.158146	ALDOA, NME2, ATP5B, RAB11A, ATP5O, ATP5A1, ATP5H
GOTERM_BP_FAT	GO:0009144~purine nucleoside triphosphate metabolic process	7	3.22581	0.158146	ALDOA, NME2, ATP5B, RAB11A, ATP5O, ATP5A1, ATP5H
GOTERM_BP_FAT	GO:0046700~heterocycle catabolic process	4	1.84332	0.179005	ATP5B, RAB11A, ATP5O, ATP5A1
GOTERM_BP_FAT	GO:0009141~nucleoside triphosphate metabolic process	7	3.22581	0.186369	ALDOA, NME2, ATP5B, RAB11A, ATP5O, ATP5A1, ATP5H
GOTERM_BP_FAT	GO:0034220~ion transmembrane transport	5	2.30415	0.195109	ATP5B, ATP5O, CP, ATP5A1, ATP5H
GOTERM_BP_FAT	GO:0006811~ion transport	12	5.52995	0.202809	TF, CORO1A, SLC25A4, ATP5B, ATP5O, SLC4A1, CLIC1, CP, ATP5A1, ATP5H, FTH1, VDAC1
GOTERM_BP_FAT	GO:0009206~purine ribonucleoside triphosphate biosynthetic process	6	2.76498	0.217774	ALDOA, NME2, ATP5B, ATP5O, ATP5A1, ATP5H
GOTERM_BP_FAT	GO:0006812~cation transport	9	4.14747	0.234601	TF, CORO1A, ATP5B, ATP5O, CP, ATP5A1, ATP5H, FTH1, VDAC1
GOTERM_BP_FAT	GO:0009201~ribonucleoside triphosphate biosynthetic process	6	2.76498	0.235451	ALDOA, NME2, ATP5B, ATP5O, ATP5A1, ATP5H
GOTERM_BP_FAT	GO:0009145~purine nucleoside triphosphate biosynthetic process	6	2.76498	0.235451	ALDOA, NME2, ATP5B, ATP5O, ATP5A1, ATP5H
GOTERM_BP_FAT	GO:0055085~transmembrane transport	6	2.76498	0.235451	ATP5B, EIF5A, ATP5O, CP, ATP5A1, ATP5H
GOTERM_BP_FAT	GO:0009142~nucleoside triphosphate biosynthetic process	6	2.76498	0.253523	ALDOA, NME2, ATP5B, ATP5O, ATP5A1, ATP5H
GOTERM_BP_FAT	GO:0006793~phosphorus metabolic process	11	5.06912	0.255476	GPD1, NME2, GNAI2, ATP5B, CFL1, ATP5O, PRDX2, ATP5A1, SOD1, PGK1, ATP5H
GOTERM_BP_FAT	GO:0006796~phosphate metabolic process	11	5.06912	0.255476	GPD1, NME2, GNAI2, ATP5B, CFL1, ATP5O, PRDX2, ATP5A1, SOD1, PGK1, ATP5H
GOTERM_CC_FAT	GO:0033178~proton-transporting two-sector ATPase complex, catalytic domain	3	1.38249	0.266558	ATP5B, ATP5O, ATP5A1
GOTERM_MF_FAT	GO:0046961~proton-transporting ATPase activity, rotational mechanism	3	1.38249	0.266879	ATP5B, ATP5O, ATP5A1
GOTERM_BP_FAT	GO:0015985~energy coupled proton transport, down electrochemical gradient	4	1.84332	0.280787	ATP5B, ATP5O, ATP5A1, ATP5H
GOTERM_BP_FAT	GO:0015986~ATP synthesis coupled proton transport	4	1.84332	0.280787	ATP5B, ATP5O, ATP5A1, ATP5H
GOTERM_BP_FAT	GO:0009150~purine ribonucleotide metabolic process	7	3.22581	0.314702	ALDOA, NME2, ATP5B, RAB11A, ATP5O, ATP5A1, ATP5H
GOTERM_BP_FAT	GO:0006754~ATP biosynthetic process	5	2.30415	0.34381	ALDOA, ATP5B, ATP5O, ATP5A1, ATP5H
GOTERM_BP_FAT	GO:0009259~ribonucleotide metabolic process	7	3.22581	0.349152	ALDOA, NME2, ATP5B, RAB11A, ATP5O, ATP5A1, ATP5H
GOTERM_CC_FAT	GO:0016469~proton-transporting two-sector ATPase complex	4	1.84332	0.353162	ATP5B, ATP5O, ATP5A1, ATP5H
GOTERM_BP_FAT	GO:0006163~purine nucleotide metabolic process	7	3.22581	0.383948	ALDOA, NME2, ATP5B, RAB11A, ATP5O, ATP5A1, ATP5H
GOTERM_BP_FAT	GO:0009152~purine ribonucleotide biosynthetic process	6	2.76498	0.405828	ALDOA, NME2, ATP5B, ATP5O, ATP5A1, ATP5H
GOTERM_BP_FAT	GO:0046034~ATP metabolic process	5	2.30415	0.409877	ALDOA, ATP5B, ATP5O, ATP5A1, ATP5H
GOTERM_MF_FAT	GO:0019829~cation-transporting ATPase activity	3	1.38249	0.420155	ATP5B, ATP5O, ATP5A1
GOTERM_BP_FAT	GO:0006818~hydrogen transport	4	1.84332	0.438549	ATP5B, ATP5O, ATP5A1, ATP5H
GOTERM_BP_FAT	GO:0015992~proton transport	4	1.84332	0.438549	ATP5B, ATP5O, ATP5A1, ATP5H
GOTERM_MF_FAT	GO:0042623~ATPase activity, coupled	6	2.76498	0.440438	MYL6, ATP5B, EIF4A1, ATP5O, ATP5A1, HSPA8
GOTERM_BP_FAT	GO:0009260~ribonucleotide biosynthetic process	6	2.76498	0.444207	ALDOA, NME2, ATP5B, ATP5O, ATP5A1, ATP5H
GOTERM_CC_FAT	GO:0044455~mitochondrial membrane part	4	1.84332	0.455898	ATP5B, ATP5O, ATP5A1, ATP5H
GOTERM_BP_FAT	GO:0006119~oxidative phosphorylation	4	1.84332	0.4639	ATP5B, ATP5O, ATP5A1, ATP5H
GOTERM_CC_FAT	GO:0031967~organelle envelope	14	6.45161	0.468808	GOT2, SLC25A4, RAC2, ATP5B, ANXA1, EIF5A, PEBP1, ATP5O, CLIC1, ATP5A1, TAGLN2, ATP5H, MDH2, VDAC1
GOTERM_CC_FAT	GO:0031975~envelope	14	6.45161	0.468808	GOT2, SLC25A4, RAC2, ATP5B, ANXA1, EIF5A, PEBP1, ATP5O, CLIC1, ATP5A1, TAGLN2, ATP5H, MDH2, VDAC1
GOTERM_BP_FAT	GO:0006164~purine nucleotide biosynthetic process	6	2.76498	0.482004	ALDOA, NME2, ATP5B, ATP5O, ATP5A1, ATP5H
GOTERM_BP_FAT	GO:0034654~nucleobase, nucleoside, nucleotide and nucleic acid biosynthetic process	7	3.22581	0.537674	ALDOA, NME2, ATP5B, ATP5O, ATP5A1, ATP5H, APRT
GOTERM_BP_FAT	GO:0034404~nucleobase, nucleoside and nucleotide biosynthetic process	7	3.22581	0.537674	ALDOA, NME2, ATP5B, ATP5O, ATP5A1, ATP5H, APRT
GOTERM_MF_FAT	GO:0016887~ATPase activity	7	3.22581	0.574952	MYL6, ATP5B, EIF4A1, ATP5O, ATP5A1, ATP5H, HSPA8
GOTERM_MF_FAT	GO:0015078~hydrogen ion transmembrane transporter activity	4	1.84332	0.642132	ATP5B, ATP5O, ATP5A1, ATP5H
GOTERM_BP_FAT	GO:0015672~monovalent inorganic cation transport	4	1.84332	0.664108	ATP5B, ATP5O, ATP5A1, ATP5H
GOTERM_BP_FAT	GO:0009165~nucleotide biosynthetic process	6	2.76498	0.668844	ALDOA, NME2, ATP5B, ATP5O, ATP5A1, ATP5H
GOTERM_MF_FAT	GO:0015077~monovalent inorganic cation transmembrane transporter activity	4	1.84332	0.68365	ATP5B, ATP5O, ATP5A1, ATP5H
GOTERM_CC_FAT	GO:0031966~mitochondrial membrane	10	4.60829	0.685721	GOT2, SLC25A4, ATP5B, ANXA1, PEBP1, ATP5O, ATP5A1, ATP5H, MDH2, VDAC1
GOTERM_CC_FAT	GO:0005743~mitochondrial inner membrane	8	3.68664	0.70258	GOT2, SLC25A4, ATP5B, ATP5O, ATP5A1, ATP5H, MDH2, VDAC1
GOTERM_CC_FAT	GO:0005740~mitochondrial envelope	10	4.60829	0.717773	GOT2, SLC25A4, ATP5B, ANXA1, PEBP1, ATP5O, ATP5A1, ATP5H, MDH2, VDAC1
GOTERM_CC_FAT	GO:0005759~mitochondrial matrix	6	2.76498	0.727969	GOT2, ATP5B, ATP5A1, PRDX1, MDH2, VDAC1
GOTERM_CC_FAT	GO:0031980~mitochondrial lumen	6	2.76498	0.727969	GOT2, ATP5B, ATP5A1, PRDX1, MDH2, VDAC1
GOTERM_MF_FAT	GO:0022890~inorganic cation transmembrane transporter activity	5	2.30415	0.731489	TF, ATP5B, ATP5O, ATP5A1, ATP5H
GOTERM_MF_FAT	GO:0042625~ATPase activity, coupled to transmembrane movement of ions	3	1.38249	0.736088	ATP5B, ATP5O, ATP5A1
GOTERM_CC_FAT	GO:0019866~organelle inner membrane	8	3.68664	0.736787	GOT2, SLC25A4, ATP5B, ATP5O, ATP5A1, ATP5H, MDH2, VDAC1
GOTERM_BP_FAT	GO:0044271~nitrogen compound biosynthetic process	8	3.68664	0.798068	ALDOA, GOT2, NME2, ATP5B, ATP5O, ATP5A1, ATP5H, APRT
GOTERM_MF_FAT	GO:0016820~hydrolase activity, acting on acid anhydrides, catalyzing transmembrane movement of substances	3	1.38249	0.850498	ATP5B, ATP5O, ATP5A1
GOTERM_MF_FAT	GO:0042626~ATPase activity, coupled to transmembrane movement of substances	3	1.38249	0.850498	ATP5B, ATP5O, ATP5A1
GOTERM_MF_FAT	GO:0043492~ATPase activity, coupled to movement of substances	3	1.38249	0.850498	ATP5B, ATP5O, ATP5A1
GOTERM_MF_FAT	GO:0015399~primary active transmembrane transporter activity	3	1.38249	0.862572	ATP5B, ATP5O, ATP5A1
GOTERM_MF_FAT	GO:0015405~P-P-bond-hydrolysis-driven transmembrane transporter activity	3	1.38249	0.862572	ATP5B, ATP5O, ATP5A1
GOTERM_CC_FAT	GO:0044429~mitochondrial part	11	5.06912	0.898879	GOT2, SLC25A4, ATP5B, ANXA1, PEBP1, ATP5O, ATP5A1, ATP5H, PRDX1, MDH2, VDAC1
GOTERM_CC_FAT	GO:0031090~organelle membrane	17	7.8341	0.92365	SLC25A4, ATP5B, ANXA1, TKT, TAGLN2, VDAC1, GOT2, ACTR3, CDC42, CORO1A, ARF1, RAC1, PEBP1, ATP5O, ATP5A1, ATP5H, MDH2
Annotation Cluster 53	Enrichment Score: 0.5836727955943414
Category	Term	Count	%	PValue	Genes
GOTERM_BP_FAT	GO:0001503~ossification	3	1.38249	0.199684	HIST1H4B, FN1, AHSG
GOTERM_BP_FAT	GO:0060348~bone development	3	1.38249	0.199684	HIST1H4B, FN1, AHSG
GOTERM_BP_FAT	GO:0001501~skeletal system development	3	1.38249	0.444935	HIST1H4B, FN1, AHSG
Annotation Cluster 54	Enrichment Score: 0.5776350236378229
Category	Term	Count	%	PValue	Genes
GOTERM_MF_FAT	GO:0005509~calcium ion binding	16	7.37327	0.0203555	MYL6, S100A8, ATP5B, S100A9, ANXA1, ACTN1, TKT, PLG, TPM4, ANXA3, ANXA2, FGG, GSN, F2, LCP1, CALM1
GOTERM_MF_FAT	GO:0046872~metal ion binding	30	13.8249	0.602422	MYL6, TF, LOC287167, GDA, S100A8, ATP5B, S100A9, PRDX1, FTH1, TPM4, FGG, GSN, ALB, APOE, ENO3, GLO1, HBB, FN1, ANXA1, ACTN1, TKT, SOD1, PLG, ANXA3, ANXA2, NME2, F2, CP, LCP1, CALM1
GOTERM_MF_FAT	GO:0043167~ion binding	31	14.2857	0.618988	MYL6, TF, LOC287167, GDA, S100A8, ATP5B, S100A9, PRDX1, FTH1, TPM4, FGG, GSN, ALB, APOE, ENO3, GLO1, HBB, FN1, ANXA1, ACTN1, TKT, CLIC1, SOD1, ANXA3, PLG, ANXA2, NME2, F2, CP, LCP1, CALM1
GOTERM_MF_FAT	GO:0043169~cation binding	30	13.8249	0.644459	MYL6, TF, LOC287167, GDA, S100A8, ATP5B, S100A9, PRDX1, FTH1, TPM4, FGG, GSN, ALB, APOE, ENO3, GLO1, HBB, FN1, ANXA1, ACTN1, TKT, SOD1, PLG, ANXA3, ANXA2, NME2, F2, CP, LCP1, CALM1
Annotation Cluster 55	Enrichment Score: 0.5295570661460498
Category	Term	Count	%	PValue	Genes
GOTERM_BP_FAT	GO:0006812~cation transport	9	4.14747	0.234601	TF, CORO1A, ATP5B, ATP5O, CP, ATP5A1, ATP5H, FTH1, VDAC1
GOTERM_BP_FAT	GO:0015674~di-, tri-valent inorganic cation transport	4	1.84332	0.254588	TF, CORO1A, FTH1, VDAC1
GOTERM_BP_FAT	GO:0030001~metal ion transport	5	2.30415	0.43168	TF, CORO1A, CP, FTH1, VDAC1
Annotation Cluster 56	Enrichment Score: 0.5196686190425382
Category	Term	Count	%	PValue	Genes
GOTERM_BP_FAT	GO:0009743~response to carbohydrate stimulus	5	2.30415	0.106124	ACTR3, CDC42, GPX1, LDHA, RHOA
GOTERM_BP_FAT	GO:0009749~response to glucose stimulus	4	1.84332	0.179005	CDC42, GPX1, LDHA, RHOA
GOTERM_BP_FAT	GO:0009746~response to hexose stimulus	4	1.84332	0.20353	CDC42, GPX1, LDHA, RHOA
GOTERM_BP_FAT	GO:0034284~response to monosaccharide stimulus	4	1.84332	0.20353	CDC42, GPX1, LDHA, RHOA
GOTERM_BP_FAT	GO:0010627~regulation of protein kinase cascade	5	2.30415	0.32179	CDC42, GPX1, RHOA, PEBP1, PRDX1
GOTERM_BP_FAT	GO:0009967~positive regulation of signal transduction	4	1.84332	0.624608	CDC42, GPX1, RHOA, PEBP1
GOTERM_BP_FAT	GO:0010740~positive regulation of protein kinase cascade	3	1.38249	0.644612	CDC42, GPX1, RHOA
GOTERM_BP_FAT	GO:0010647~positive regulation of cell communication	4	1.84332	0.682711	CDC42, GPX1, RHOA, PEBP1
Annotation Cluster 57	Enrichment Score: 0.4914988308481389
Category	Term	Count	%	PValue	Genes
GOTERM_MF_FAT	GO:0042802~identical protein binding	15	6.91244	0.28284	GPD1, LDHB, LDHA, OSTF1, ANXA1, PRDX1, GOT2, CORO1A, APOE, PON1, HSPB1, ENO3, SLC4A1, LCP1, ARHGDIA
GOTERM_MF_FAT	GO:0042803~protein homodimerization activity	9	4.14747	0.312988	GOT2, GPD1, CORO1A, APOE, PON1, ANXA1, ENO3, SLC4A1, PRDX1
GOTERM_MF_FAT	GO:0046983~protein dimerization activity	11	5.06912	0.378822	GOT2, GPD1, CORO1A, APOE, PON1, ANXA1, ENO3, ITGB2, SLC4A1, PRDX1, ITGAM
Annotation Cluster 58	Enrichment Score: 0.4457105802620069
Category	Term	Count	%	PValue	Genes
GOTERM_MF_FAT	GO:0005543~phospholipid binding	6	2.76498	0.143334	GOT2, APOE, PON1, ANXA1, ANXA3, ANXA2
GOTERM_BP_FAT	GO:0006869~lipid transport	3	1.38249	0.566577	GOT2, APOE, ANXA1
GOTERM_BP_FAT	GO:0010876~lipid localization	3	1.38249	0.566577	GOT2, APOE, ANXA1
Annotation Cluster 59	Enrichment Score: 0.43253236030402226
Category	Term	Count	%	PValue	Genes
GOTERM_BP_FAT	GO:0043523~regulation of neuron apoptosis	5	2.30415	0.106124	GPI, GPX1, RHOA, PRDX2, SOD1
GOTERM_BP_FAT	GO:0043524~negative regulation of neuron apoptosis	4	1.84332	0.179005	GPI, RHOA, PRDX2, SOD1
GOTERM_BP_FAT	GO:0043281~regulation of caspase activity	3	1.38249	0.307037	GPI, GPX1, RHOA
GOTERM_BP_FAT	GO:0052548~regulation of endopeptidase activity	3	1.38249	0.342568	GPI, GPX1, RHOA
GOTERM_BP_FAT	GO:0052547~regulation of peptidase activity	3	1.38249	0.37752	GPI, GPX1, RHOA
GOTERM_BP_FAT	GO:0044092~negative regulation of molecular function	6	2.76498	0.653746	GPI, GPX1, GNAI2, APOE, RHOA, PRDX2
GOTERM_BP_FAT	GO:0043085~positive regulation of catalytic activity	7	3.22581	0.836809	CDC42, GNAI2, APOE, RAC1, RHOA, PRDX2, SOD1
GOTERM_BP_FAT	GO:0051336~regulation of hydrolase activity	3	1.38249	0.839748	GPI, GPX1, RHOA
Annotation Cluster 60	Enrichment Score: 0.4204128035962847
Category	Term	Count	%	PValue	Genes
GOTERM_BP_FAT	GO:0048872~homeostasis of number of cells	5	2.30415	0.0911461	CORO1A, PRDX2, BPGM, SOD1, PRDX1
GOTERM_BP_FAT	GO:0048534~hemopoietic or lymphoid organ development	3	1.38249	0.767188	CORO1A, PRDX2, BPGM
GOTERM_BP_FAT	GO:0002520~immune system development	3	1.38249	0.783649	CORO1A, PRDX2, BPGM
Annotation Cluster 61	Enrichment Score: 0.41128254086346794
Category	Term	Count	%	PValue	Genes
GOTERM_BP_FAT	GO:0002252~immune effector process	4	1.84332	0.333769	YWHAZ, C3, PRDX2, PRDX1
GOTERM_BP_FAT	GO:0002443~leukocyte mediated immunity	3	1.38249	0.37752	YWHAZ, C3, PRDX1
GOTERM_BP_FAT	GO:0006955~immune response	6	2.76498	0.463197	YWHAZ, C3, VTN, PRDX2, PRDX1, FTH1
Annotation Cluster 62	Enrichment Score: 0.37471508991085567
Category	Term	Count	%	PValue	Genes
GOTERM_BP_FAT	GO:0050877~neurological system process	8	3.68664	0.364807	GPI, GPX1, SLC25A4, SERPINF1, PEBP1, SOD1, PARK7, VDAC1
GOTERM_BP_FAT	GO:0050890~cognition	5	2.30415	0.43168	GPI, GPX1, SERPINF1, SOD1, VDAC1
GOTERM_BP_FAT	GO:0007611~learning or memory	3	1.38249	0.477123	GPI, SERPINF1, VDAC1
Annotation Cluster 63	Enrichment Score: 0.3373974830679423
Category	Term	Count	%	PValue	Genes
GOTERM_BP_FAT	GO:0003006~reproductive developmental process	4	1.84332	0.360283	RAN, PEBP1, SOD1, AHSG
GOTERM_BP_FAT	GO:0032504~multicellular organism reproduction	6	2.76498	0.386519	RAN, CLU, ANXA1, PEBP1, SOD1, APRT
GOTERM_BP_FAT	GO:0048609~reproductive process in a multicellular organism	6	2.76498	0.386519	RAN, CLU, ANXA1, PEBP1, SOD1, APRT
GOTERM_BP_FAT	GO:0048232~male gamete generation	4	1.84332	0.4639	RAN, CLU, PEBP1, SOD1
GOTERM_BP_FAT	GO:0007283~spermatogenesis	4	1.84332	0.4639	RAN, CLU, PEBP1, SOD1
GOTERM_BP_FAT	GO:0007276~gamete generation	4	1.84332	0.582102	RAN, CLU, PEBP1, SOD1
GOTERM_BP_FAT	GO:0019953~sexual reproduction	4	1.84332	0.644739	RAN, CLU, PEBP1, SOD1
Annotation Cluster 64	Enrichment Score: 0.3362778619750297
Category	Term	Count	%	PValue	Genes
GOTERM_BP_FAT	GO:0007267~cell-cell signaling	6	2.76498	0.18382	YWHAZ, SLC25A4, ANXA1, PEBP1, PARK7, VDAC1
GOTERM_BP_FAT	GO:0019226~transmission of nerve impulse	5	2.30415	0.32179	SLC25A4, PEBP1, SOD1, PARK7, VDAC1
GOTERM_BP_FAT	GO:0050877~neurological system process	8	3.68664	0.364807	GPI, GPX1, SLC25A4, SERPINF1, PEBP1, SOD1, PARK7, VDAC1
GOTERM_BP_FAT	GO:0007268~synaptic transmission	4	1.84332	0.438549	SLC25A4, PEBP1, PARK7, VDAC1
GOTERM_BP_FAT	GO:0001505~regulation of neurotransmitter levels	3	1.38249	0.477123	SLC25A4, PEBP1, PARK7
GOTERM_CC_FAT	GO:0005741~mitochondrial outer membrane	3	1.38249	0.704845	SLC25A4, PEBP1, VDAC1
GOTERM_CC_FAT	GO:0031968~organelle outer membrane	3	1.38249	0.793471	SLC25A4, PEBP1, VDAC1
GOTERM_CC_FAT	GO:0019867~outer membrane	3	1.38249	0.80812	SLC25A4, PEBP1, VDAC1
Annotation Cluster 65	Enrichment Score: 0.3352969200350343
Category	Term	Count	%	PValue	Genes
GOTERM_CC_FAT	GO:0000785~chromatin	5	2.30415	0.118228	RAN, HIST1H2BL, HIST1H4B, HIST2H3C2, PRDX1
GOTERM_CC_FAT	GO:0044427~chromosomal part	5	2.30415	0.2923	RAN, HIST1H2BL, HIST1H4B, HIST2H3C2, PRDX1
GOTERM_CC_FAT	GO:0005694~chromosome	5	2.30415	0.357376	RAN, HIST1H2BL, HIST1H4B, HIST2H3C2, PRDX1
GOTERM_CC_FAT	GO:0000786~nucleosome	3	1.38249	0.405703	HIST1H2BL, HIST1H4B, HIST2H3C2
GOTERM_CC_FAT	GO:0032993~protein-DNA complex	3	1.38249	0.438718	HIST1H2BL, HIST1H4B, HIST2H3C2
GOTERM_BP_FAT	GO:0034728~nucleosome organization	3	1.38249	0.508165	HIST1H2BL, HIST1H4B, HIST2H3C2
GOTERM_BP_FAT	GO:0006333~chromatin assembly or disassembly	3	1.38249	0.508165	HIST1H2BL, HIST1H4B, HIST2H3C2
GOTERM_BP_FAT	GO:0006334~nucleosome assembly	3	1.38249	0.508165	HIST1H2BL, HIST1H4B, HIST2H3C2
GOTERM_BP_FAT	GO:0065004~protein-DNA complex assembly	3	1.38249	0.508165	HIST1H2BL, HIST1H4B, HIST2H3C2
GOTERM_BP_FAT	GO:0031497~chromatin assembly	3	1.38249	0.508165	HIST1H2BL, HIST1H4B, HIST2H3C2
GOTERM_BP_FAT	GO:0006323~DNA packaging	3	1.38249	0.566577	HIST1H2BL, HIST1H4B, HIST2H3C2
GOTERM_BP_FAT	GO:0006325~chromatin organization	3	1.38249	0.749661	HIST1H2BL, HIST1H4B, HIST2H3C2
GOTERM_MF_FAT	GO:0003677~DNA binding	5	2.30415	0.761162	ALB, HIST1H2BL, HIST1H4B, ANXA1, HIST2H3C2
GOTERM_BP_FAT	GO:0051276~chromosome organization	3	1.38249	0.839748	HIST1H2BL, HIST1H4B, HIST2H3C2
Annotation Cluster 66	Enrichment Score: 0.32960710478881006
Category	Term	Count	%	PValue	Genes
GOTERM_BP_FAT	GO:0009617~response to bacterium	5	2.30415	0.256784	ALDOA, GPX1, HIST1H2BL, SERPINA1, PRDX2
GOTERM_BP_FAT	GO:0032496~response to lipopolysaccharide	3	1.38249	0.619888	ALDOA, SERPINA1, PRDX2
GOTERM_BP_FAT	GO:0002237~response to molecule of bacterial origin	3	1.38249	0.644612	ALDOA, SERPINA1, PRDX2
Annotation Cluster 67	Enrichment Score: 0.3089695946902132
Category	Term	Count	%	PValue	Genes
GOTERM_MF_FAT	GO:0003924~GTPase activity	9	4.14747	0.0596771	CDC42, RAB7A, RAC2, RAN, RAC1, RHOA, TUBB5, RAB11A, TUBA4A
GOTERM_BP_FAT	GO:0007264~small GTPase mediated signal transduction	11	5.06912	0.0828008	CDC42, RAB7A, ARF1, RAC2, APOE, RAC1, RHOA, RAB11A, RHOG, ARHGDIA, IQGAP1
GOTERM_BP_FAT	GO:0007242~intracellular signaling cascade	16	7.37327	0.132669	RAB7A, GNAI2, PRDX2, SOD1, IQGAP1, CDC42, RAC2, ARF1, GSN, APOE, RAC1, RHOA, PEBP1, RAB11A, ARHGDIA, RHOG
GOTERM_MF_FAT	GO:0005525~GTP binding	13	5.99078	0.365513	TF, RAB7A, GNAI2, RAN, CDC42, RAC2, ARF1, RAC1, RHOA, TUBB5, RAB11A, TUBA4A, RHOG
GOTERM_MF_FAT	GO:0019001~guanyl nucleotide binding	13	5.99078	0.418358	TF, RAB7A, GNAI2, RAN, CDC42, RAC2, ARF1, RAC1, RHOA, TUBB5, RAB11A, TUBA4A, RHOG
GOTERM_MF_FAT	GO:0032561~guanyl ribonucleotide binding	13	5.99078	0.418358	TF, RAB7A, GNAI2, RAN, CDC42, RAC2, ARF1, RAC1, RHOA, TUBB5, RAB11A, TUBA4A, RHOG
GOTERM_MF_FAT	GO:0032553~ribonucleotide binding	26	11.9816	0.839175	HSP90AB1, TF, RAB7A, GNAI2, ATP5B, ACTR3, ACTR2, CDC42, RAC2, RAC1, RHOA, TUBB5, RAB11A, RHOG, HSPA8, ACTB, ACTA1, RAN, APRT, NME2, ARF1, EIF4A1, PEBP1, TUBA4A, ATP5A1, PGK1
GOTERM_MF_FAT	GO:0032555~purine ribonucleotide binding	26	11.9816	0.839175	HSP90AB1, TF, RAB7A, GNAI2, ATP5B, ACTR3, ACTR2, CDC42, RAC2, RAC1, RHOA, TUBB5, RAB11A, RHOG, HSPA8, ACTB, ACTA1, RAN, APRT, NME2, ARF1, EIF4A1, PEBP1, TUBA4A, ATP5A1, PGK1
GOTERM_MF_FAT	GO:0000166~nucleotide binding	32	14.7465	0.870078	HSP90AB1, LDHB, TF, RAB7A, LDHA, GNAI2, ATP5B, ACTR3, CDC42, ACTR2, RAC2, RAC1, TUBB5, RHOA, RAB11A, GAPDH, HSPA8, RHOG, ACTB, GPD1, ACTA1, RAN, APRT, VDAC1, NME2, ARF1, EIF4A1, TUBA4A, PEBP1, ATP5A1, PGK1, MDH1
GOTERM_MF_FAT	GO:0017076~purine nucleotide binding	26	11.9816	0.931873	HSP90AB1, TF, RAB7A, GNAI2, ATP5B, ACTR3, ACTR2, CDC42, RAC2, RAC1, RHOA, TUBB5, RAB11A, RHOG, HSPA8, ACTB, ACTA1, RAN, APRT, NME2, ARF1, EIF4A1, PEBP1, TUBA4A, ATP5A1, PGK1
GOTERM_MF_FAT	GO:0032559~adenyl ribonucleotide binding	13	5.99078	0.985	ACTB, ACTR3, HSP90AB1, ACTR2, NME2, ACTA1, ATP5B, EIF4A1, PEBP1, ATP5A1, PGK1, HSPA8, APRT
GOTERM_MF_FAT	GO:0005524~ATP binding	12	5.52995	0.989936	ACTB, ACTR3, HSP90AB1, ACTR2, NME2, ACTA1, ATP5B, EIF4A1, PEBP1, ATP5A1, PGK1, HSPA8
GOTERM_MF_FAT	GO:0030554~adenyl nucleotide binding	13	5.99078	0.996674	ACTB, ACTR3, HSP90AB1, ACTR2, NME2, ACTA1, ATP5B, EIF4A1, PEBP1, ATP5A1, PGK1, HSPA8, APRT
GOTERM_MF_FAT	GO:0001883~purine nucleoside binding	13	5.99078	0.998365	ACTB, ACTR3, HSP90AB1, ACTR2, NME2, ACTA1, ATP5B, EIF4A1, PEBP1, ATP5A1, PGK1, HSPA8, APRT
GOTERM_MF_FAT	GO:0001882~nucleoside binding	13	5.99078	0.998479	ACTB, ACTR3, HSP90AB1, ACTR2, NME2, ACTA1, ATP5B, EIF4A1, PEBP1, ATP5A1, PGK1, HSPA8, APRT
Annotation Cluster 68	Enrichment Score: 0.2934022195545262
Category	Term	Count	%	PValue	Genes
GOTERM_CC_FAT	GO:0000267~cell fraction	27	12.4424	0.215082	ACTB, LDHB, RPSA, GPD1, LDHA, YWHAZ, TALDO1, GNAI2, TKT, ITGB2, CLIC1, PLG, GPI, GPX1, TPI1, RAC2, GPX3, RAC1, PON1, RHOA, ENO3, PEBP1, HSPB1, GLO1, PGK1, GAPDH, MDH1
GOTERM_CC_FAT	GO:0005624~membrane fraction	14	6.45161	0.770821	RPSA, TALDO1, GNAI2, ITGB2, TKT, CLIC1, PLG, GPI, RAC2, RAC1, RHOA, PON1, PEBP1, ENO3
GOTERM_CC_FAT	GO:0005626~insoluble fraction	15	6.91244	0.79476	RPSA, TALDO1, GNAI2, ITGB2, TKT, CLIC1, PLG, GPI, RAC2, RAC1, RHOA, PON1, PEBP1, HSPB1, ENO3
Annotation Cluster 69	Enrichment Score: 0.2491832744068746
Category	Term	Count	%	PValue	Genes
GOTERM_BP_FAT	GO:0006605~protein targeting	6	2.76498	0.0967718	YWHAZ, YWHAG, RAN, CFL1, EIF5A, YWHAE
GOTERM_BP_FAT	GO:0033365~protein localization in organelle	3	1.38249	0.411694	YWHAZ, RAN, CFL1
GOTERM_BP_FAT	GO:0017038~protein import	3	1.38249	0.411694	YWHAZ, RAN, CFL1
GOTERM_BP_FAT	GO:0006913~nucleocytoplasmic transport	3	1.38249	0.566577	RAN, CFL1, EIF5A
GOTERM_BP_FAT	GO:0051169~nuclear transport	3	1.38249	0.593877	RAN, CFL1, EIF5A
GOTERM_BP_FAT	GO:0046907~intracellular transport	11	5.06912	0.615647	MYL6, YWHAZ, YWHAG, ARF1, RAN, CFL1, EIF5A, ATP5O, YWHAE, HSPA8, VDAC1
GOTERM_BP_FAT	GO:0070727~cellular macromolecule localization	7	3.22581	0.659497	CDC42, YWHAZ, YWHAG, RAN, CFL1, EIF5A, YWHAE
GOTERM_BP_FAT	GO:0034613~cellular protein localization	7	3.22581	0.659497	CDC42, YWHAZ, YWHAG, RAN, CFL1, EIF5A, YWHAE
GOTERM_BP_FAT	GO:0006886~intracellular protein transport	6	2.76498	0.773961	YWHAZ, YWHAG, RAN, CFL1, EIF5A, YWHAE
GOTERM_BP_FAT	GO:0008104~protein localization	10	4.60829	0.951252	CDC42, RAB7A, YWHAZ, YWHAG, ARF1, RAN, CFL1, RAB11A, EIF5A, YWHAE
GOTERM_BP_FAT	GO:0045184~establishment of protein localization	9	4.14747	0.969589	RAB7A, YWHAZ, YWHAG, ARF1, RAN, CFL1, RAB11A, EIF5A, YWHAE
GOTERM_BP_FAT	GO:0015031~protein transport	9	4.14747	0.969589	RAB7A, YWHAZ, YWHAG, ARF1, RAN, CFL1, RAB11A, EIF5A, YWHAE
Annotation Cluster 70	Enrichment Score: 0.10174365973623961
Category	Term	Count	%	PValue	Genes
GOTERM_MF_FAT	GO:0020037~heme binding	3	1.38249	0.756052	LOC287167, PRDX1, HBB
GOTERM_MF_FAT	GO:0046906~tetrapyrrole binding	3	1.38249	0.774711	LOC287167, PRDX1, HBB
GOTERM_MF_FAT	GO:0005506~iron ion binding	5	2.30415	0.84543	TF, LOC287167, PRDX1, HBB, FTH1
Annotation Cluster 71	Enrichment Score: 0.09661386125268619
Category	Term	Count	%	PValue	Genes
GOTERM_BP_FAT	GO:0006820~anion transport	4	1.84332	0.513049	SLC25A4, SLC4A1, CLIC1, VDAC1
GOTERM_CC_FAT	GO:0016021~integral to membrane	9	4.14747	1	STOM, TF, SLC25A4, EIF5A, ITGB2, SLC4A1, CLIC1, ITGAM, VDAC1
GOTERM_CC_FAT	GO:0031224~intrinsic to membrane	10	4.60829	1	STOM, TF, SLC25A4, EIF5A, ITGB2, SLC4A1, CLIC1, CP, ITGAM, VDAC1
Annotation Cluster 72	Enrichment Score: 0.053071085798251094
Category	Term	Count	%	PValue	Genes
GOTERM_BP_FAT	GO:0032268~regulation of cellular protein metabolic process	8	3.68664	0.652429	HSP90AB1, APOE, F2, RHOA, EIF5A, PEBP1, ITGB2, YWHAE
GOTERM_BP_FAT	GO:0032269~negative regulation of cellular protein metabolic process	3	1.38249	0.970986	HSP90AB1, PEBP1, YWHAE
GOTERM_BP_FAT	GO:0051248~negative regulation of protein metabolic process	3	1.38249	0.970986	HSP90AB1, PEBP1, YWHAE
GOTERM_BP_FAT	GO:0010605~negative regulation of macromolecule metabolic process	3	1.38249	0.99714	HSP90AB1, PEBP1, YWHAE
Annotation Cluster 73	Enrichment Score: 0.006522552280596564
Category	Term	Count	%	PValue	Genes
GOTERM_MF_FAT	GO:0004175~endopeptidase activity	3	1.38249	0.947645	F2, NAPSA, PLG
GOTERM_MF_FAT	GO:0070011~peptidase activity, acting on L-amino acid peptides	3	1.38249	0.996402	F2, NAPSA, PLG
GOTERM_MF_FAT	GO:0008233~peptidase activity	3	1.38249	0.997592	F2, NAPSA, PLG
GOTERM_BP_FAT	GO:0006508~proteolysis	4	1.84332	0.999715	C3, F2, NAPSA, PLG
