# Supplementary material for: Microdialysis Sampling from Wound Fluids Enables Quantitative Assessment of Cytokines, Proteins, and Metabolites Reveals Bone Defect-Specific Molecular Profiles
Source: PLoS One. 2016 Jul 21;11(7):e0159580. doi: 10.1371/journal.pone.0159580 (PMC4956113; doi:10.1371/journal.pone.0159580)
Supplement: S4 Table — (XLSX) [file pone.0159580.s004.xlsx]

## Sheet: Description
Ingenuity Canonical Pathways	Term for signaling pathway used by IPA
-log(p-value)	-LOG10-transformed confidence of enrichment based on IPA algorithm
Ratio	proportion of matched proteins among all proteins in the corresponding pathway
z-score	a measure for the activity of the corresponding pathway calculated by the IPA algorithm, positive values indicate a higher activity in BD group, negative value a lower activity in the BD group
Molecules	proteins being matched to the corresponding pathway

## Sheet: Supplementary table 3
Ingenuity Canonical Pathways	-log(p-value)	Ratio	z-score	Molecules
Actin Cytoskeleton Signaling	22.1	0.169	1.89	RAC2,PFN1,FN1,MYL6,ARPC5,TLN1,IQGAP1,F2,ACTR3,FLNA,ARPC3,VCL,ACTA1,ACTN1,MYL12A,MYH1,ACTR2,CFL1,GRB2,ACTB,ACTN2,RAC1,TTN,MYH2,ARPC2,RHOA,ACTN4,ARPC4,MSN
Clathrin-mediated Endocytosis Signaling	21.4	0.181	NaN	APOE,RAB5C,APOC4,ARPC5,F2,PON1,LYZ,ACTR3,ARPC3,S100A8,SERPINA1,ACTA1,ACTR2,GRB2,ACTB,RAB7A,RAC1,HSPA8,ITGB2,ALB,APOA1,ORM1,TF,ARPC2,RAB11A,CLU,ARPC4
Remodeling of Epithelial Adherens Junctions	19.2	0.321	3	ACTR2,RAB5C,TUBB4B,ACTB,ACTN2,ARPC5,RAB7A,TUBA4A,IQGAP1,TUBB,ACTR3,ARPC2,ARPC3,VCL,ACTN4,ARPC4,ACTN1,ACTA1
Epithelial Adherens Junction Signaling	17.8	0.186	NaN	ACTR2,MYL6,TUBB4B,ACTB,ACTN2,ARPC5,RAC1,TUBA4A,IQGAP1,TUBB,ACTR3,MYH2,ARPC2,RHOA,ARPC3,JUP,VCL,ACTN4,ACTA1,ACTN1,ARPC4,MYH1
Integrin Signaling	17.1	0.141	2.449	RAC2,PFN1,ARF1,ARPC5,TLN1,ACTR3,RHOG,ARPC3,VCL,ACTN1,ACTA1,VASP,MYL12A,ACTR2,GRB2,ACTN2,ACTB,RAC1,TTN,ITGB2,ITGAM,ARPC2,RHOA,ACTN4,ARPC4
LXR/RXR Activation	16.2	0.204	-3.441	APOE,HPX,C3,VTN,APOC4,AMBP,SERPINF1,PON1,ALB,LYZ,APOA1,ORM1,TF,ITIH4,S100A8,SERPINA1,MMP9,CLU,AGT
Regulation of Actin-based Motility by Rho	16	0.246	3	RAC2,ACTR2,PFN1,MYL6,CFL1,ACTB,ARPC5,RAC1,ACTR3,RHOG,RHOA,ARPC2,ARPC3,ARHGDIA,ARPC4,ACTA1,MYL12A
FXR/RXR Activation	13.7	0.185	NaN	APOE,HPX,C3,VTN,APOC4,FETUB,AMBP,SERPINF1,PON1,ALB,APOA1,ORM1,TF,ITIH4,SERPINA1,CLU,AGT
Acute Phase Response Signaling	12.8	0.136	-0.302	ITIH3,HPX,C3,FN1,GRB2,AMBP,SERPINF1,CP,F2,HP,ALB,APOA1,ORM1,TF,APCS,ITIH4,SERPINA1,C2,AGT
Leukocyte Extravasation Signaling	12	0.114	2.183	RAC2,MYL6,ACTB,ACTN2,RAC1,NCF4,GNAI2,ITGB2,ITGAM,RHOA,MMP8,NCF2,CYBB,VCL,ACTN4,MMP9,VASP,ACTA1,ACTN1,MSN
RhoGDI Signaling	11.9	0.131	-1.698	ACTR2,MYL6,CFL1,ACTB,ARPC5,RAC1,ARHGDIB,GNAI2,ACTR3,RHOG,RHOA,ARPC2,ARPC3,ARHGDIA,ARPC4,ACTA1,MSN,MYL12A
Gluconeogenesis I	11.4	0.45	NaN	PGK1,GPI,ENO3,PGAM1,ALDOA,GAPDH,MDH1,MDH2,BPGM
Signaling by Rho Family GTPases	11.3	0.106	3.3	ACTR2,MYL6,CFL1,ACTB,ARPC5,RAC1,VIM,IQGAP1,GNAI2,ACTR3,RHOG,ARPC2,RHOA,NCF2,CYBB,ARPC3,ACTA1,ARPC4,MSN,MYL12A
ILK Signaling	11.2	0.121	0.258	FN1,MYL6,CFL1,ACTB,ACTN2,VIM,ITGB2,RHOG,MYH2,FLNA,RHOA,VCL,ACTN4,ACTN1,ACTA1,MMP9,DSP,MYH1
RhoA Signaling	11.1	0.156	3.207	ACTR2,PFN1,CFL1,MYL6,ACTB,ARPC5,TTN,ACTR3,RHOA,ARPC2,ARPC3,ARPC4,ACTA1,MSN,MYL12A
Actin Nucleation by ARP-WASP Complex	10.1	0.229	2.53	ACTR2,ACTR3,RHOG,GRB2,ARPC2,RHOA,ARPC5,RAC1,ARPC3,VASP,ARPC4
Germ Cell-Sertoli Cell Junction Signaling	9.85	0.118	NaN	RAC2,CFL1,TUBB4B,ACTB,ACTN2,RAC1,TUBA4A,IQGAP1,TUBB,RHOG,RHOA,JUP,VCL,ACTN4,ACTN1,ACTA1
Glycolysis I	9.69	0.4	NaN	PGK1,GPI,ENO3,PGAM1,PKM,ALDOA,GAPDH,BPGM
FcÎ³ Receptor-mediated Phagocytosis in Macrophages and Monocytes	9.22	0.144	2.496	RAC2,ACTR2,ACTB,ARPC5,RAC1,TLN1,ACTR3,ARPC2,RAB11A,ARPC3,ARPC4,VASP,ACTA1
Atherosclerosis Signaling	9.04	0.14	NaN	APOE,APOC4,PRDX6,ITGB2,PON1,ALB,LYZ,APOA1,ORM1,SERPINA1,S100A8,CLU,MMP9
Production of Nitric Oxide and Reactive Oxygen Species in Macrophages	8.92	0.102	-0.5	APOE,APOC4,RAC1,NCF4,PON1,ALB,LYZ,APOA1,RHOG,ORM1,RHOA,NCF2,CYBB,S100A8,SERPINA1,CLU
Paxillin Signaling	8.09	0.132	1.265	ITGB2,ITGAM,GRB2,ARF1,ACTN2,ACTB,RAC1,TLN1,VCL,ACTN4,ACTA1,ACTN1
Rac Signaling	7.87	0.126	2.714	ACTR2,ACTR3,CFL1,ARPC2,RHOA,NCF2,ARPC5,RAC1,CYBB,ARPC3,IQGAP1,ARPC4
Axonal Guidance Signaling	7.13	0.0583	NaN	ACTR2,RAC2,PFN1,MYL6,CFL1,GRB2,TUBB4B,ARPC5,RAC1,TUBA4A,TUBB,GNAI2,ACTR3,ARPC2,MMP8,RHOA,ARPC3,MMP9,VASP,ARPC4,MYL12A
Pentose Phosphate Pathway	6.81	0.5	NaN	PGD,TKT,PGLS,TALDO1,RPIA
phagosome maturation	6.77	0.113	NaN	CALR,RAB5C,PRDX5,TUBB4B,NCF2,TUBA4A,CYBB,RAB7A,TUBB,PRDX6,PRDX2
Aspartate Degradation II	6.65	0.8	NaN	GOT1,MDH1,MDH2,GOT2
fMLP Signaling in Neutrophils	6.59	0.109	2.714	GNAI2,ACTR2,ACTR3,Calm1 (includes others),ARPC2,NCF2,ARPC5,RAC1,CYBB,ARPC3,ARPC4
IL-12 Signaling and Production in Macrophages	6.21	0.1	NaN	APOE,PON1,ALB,LYZ,APOA1,ORM1,APOC4,RAB7A,SERPINA1,S100A8,CLU
Cdc42 Signaling	5.69	0.1	3.162	ACTR2,ACTR3,CFL1,MYL6,ARPC2,ARPC5,ARPC3,IQGAP1,ARPC4,MYL12A
Complement System	5.67	0.222	NaN	ITGB2,ITGAM,C3,CFH,C2,C8G
Ephrin Receptor Signaling	5.5	0.0769	2.714	GNAI2,RAC2,ACTR2,ACTR3,CFL1,GRB2,ARPC2,RHOA,ARPC5,RAC1,ARPC3,ARPC4
Agranulocyte Adhesion and Diapedesis	5.45	0.084	NaN	GNAI2,ITGB2,FN1,MYH2,MYL6,MMP8,ACTB,MMP9,ACTA1,MSN,MYH1
IL-8 Signaling	5.25	0.0727	2.714	GNAI2,ITGB2,RAC2,ITGAM,RHOG,RHOA,NCF2,RAC1,CYBB,IQGAP1,VASP,MMP9
Sertoli Cell-Sertoli Cell Junction Signaling	4.89	0.0733	NaN	TUBB4B,ACTN2,ACTB,RAC1,TUBA4A,VCL,JUP,ACTN4,TUBB,ACTA1,ACTN1
14-3-3-mediated Signaling	4.76	0.0891	2.449	YWHAQ,YWHAG,YWHAE,GRB2,TUBB4B,YWHAZ,TUBA4A,VIM,TUBB
CD28 Signaling in T Helper Cells	4.56	0.0841	2.333	ACTR2,ACTR3,Calm1 (includes others),GRB2,ARPC2,ARPC5,RAC1,ARPC3,ARPC4
p70S6K Signaling	4.56	0.0841	1.342	YWHAQ,GNAI2,YWHAG,YWHAE,GRB2,EEF2,YWHAZ,F2,AGT
VEGF Signaling	4.5	0.0952	0.378	YWHAE,GRB2,ACTN2,ACTB,VCL,ACTN4,ACTA1,ACTN1
Caveolar-mediated Endocytosis Signaling	4.39	0.109	NaN	ITGB2,ALB,ITGAM,RAB5C,FLNA,ACTB,ACTA1
Pentose Phosphate Pathway (Non-oxidative Branch)	4.22	0.5	NaN	TKT,TALDO1,RPIA
Regulation of Cellular Mechanics by Calpain Protease	4.02	0.118	NaN	GRB2,ACTN2,TLN1,VCL,ACTN4,ACTN1
Calcium Signaling	3.78	0.0667	NaN	CALR,Calm1 (includes others),Tpm4,MYH2,MYL6,Tpm1,ACTA1,MYH1,ATP2A1
Tight Junction Signaling	3.75	0.0662	NaN	MYH2,MYL6,ACTB,RHOA,RAC1,VCL,VASP,ACTA1,MYH1
Adenine and Adenosine Salvage I	3.67	1	NaN	PNP,APRT
Glutamate Degradation II	3.67	1	NaN	GOT1,GOT2
Aspartate Biosynthesis	3.67	1	NaN	GOT1,GOT2
Cellular Effects of Sildenafil (Viagra)	3.42	0.0769	NaN	Calm1 (includes others),MYH2,MYL6,ACTB,ACTA1,MYH1,MYL12A
Ephrin B Signaling	3.39	0.0909	-0.447	GNAI2,RAC2,CFL1,RHOA,RAC1,CAP1
Protein Kinase A Signaling	3.21	0.0423	1.667	YWHAQ,GNAI2,YWHAG,Calm1 (includes others),MYH2,YWHAE,MYL6,FLNA,RHOA,YWHAZ,TTN,VASP,MYL12A
Guanosine Nucleotides Degradation III	3.21	0.25	NaN	GDA,XDH,PNP
L-cysteine Degradation I	3.2	0.667	NaN	GOT1,GOT2
Virus Entry via Endocytic Pathways	3	0.0769	NaN	ITGB2,RAC2,FLNA,ACTB,RAC1,ACTA1
Glutathione Redox Reactions I	3	0.214	NaN	GPX3,GPX1,PRDX6
Mitochondrial Dysfunction	2.95	0.0567	NaN	ATP5H,ATP5B,PARK7,PRDX5,ATP5A1,XDH,ATP5O,VDAC1
Pentose Phosphate Pathway (Oxidative Branch)	2.9	0.5	NaN	PGD,PGLS
Rapoport-Luebering Glycolytic Shunt	2.9	0.5	NaN	PGAM1,BPGM
FAK Signaling	2.86	0.0723	NaN	GRB2,ACTB,RAC1,TLN1,VCL,ACTA1
Myc Mediated Apoptosis Signaling	2.83	0.0877	NaN	YWHAQ,YWHAG,YWHAE,GRB2,YWHAZ
Purine Nucleotides Degradation II (Aerobic)	2.82	0.188	NaN	GDA,XDH,PNP
Agrin Interactions at Neuromuscular Junction	2.77	0.0847	0.447	ITGB2,RAC2,ACTB,RAC1,ACTA1
ERK/MAPK Signaling	2.64	0.0506	1.342	YWHAQ,RAC2,YWHAG,GRB2,YWHAZ,RAC1,TLN1,HSPB1
Breast Cancer Regulation by Stathmin1	2.5	0.0482	NaN	GNAI2,Calm1 (includes others),GRB2,TUBB4B,RHOA,RAC1,TUBA4A,TUBB
Granulocyte Adhesion and Diapedesis	2.5	0.0534	NaN	GNAI2,ITGB2,ITGAM,MMP8,MMP9,HSPB1,MSN
Semaphorin Signaling in Neurons	2.49	0.0952	NaN	RHOG,CFL1,RHOA,RAC1
MSP-RON Signaling Pathway	2.45	0.093	NaN	ITGB2,ITGAM,ACTB,ACTA1
Gap Junction Signaling	2.39	0.0511	NaN	GNAI2,GRB2,TUBB4B,ACTB,TUBA4A,TUBB,ACTA1
Airway Pathology in Chronic Obstructive Pulmonary Disease	2.37	0.286	NaN	MMP8,MMP9
Cell Cycle: G2/M DNA Damage Checkpoint Regulation	2.31	0.0851	NaN	YWHAQ,YWHAG,YWHAE,YWHAZ
PAK Signaling	2.29	0.0658	1	CFL1,MYL6,GRB2,RAC1,MYL12A
Role of IL-17A in Psoriasis	2.25	0.25	NaN	S100A9,S100A8
PI3K/AKT Signaling	2.19	0.0531	2.449	YWHAQ,YWHAG,YWHAE,HSP90AB1,GRB2,YWHAZ
Glioma Invasiveness Signaling	2.15	0.0769	1	RHOG,VTN,RHOA,MMP9
Cardiac Hypertrophy Signaling	2.13	0.0417	2.121	GNAI2,Calm1 (includes others),RHOG,MYL6,GRB2,RHOA,HSPB1,MYL12A
Phospholipase C Signaling	2.11	0.0415	1.89	PEBP1,Calm1 (includes others),RHOG,MYL6,GRB2,RHOA,RAC1,MYL12A
Neuroprotective Role of THOP1 in Alzheimer's Disease	2.07	0.103	NaN	YWHAE,MMP9,AGT
Phenylalanine Degradation IV (Mammalian, via Side Chain)	2.05	0.2	NaN	GOT1,GOT2
Thrombin Signaling	2.03	0.0438	1.89	GNAI2,RHOG,MYL6,GRB2,RHOA,F2,MYL12A
PCP pathway	1.99	0.069	NaN	PFN1,RHOA,RAC1,HSPB1
ERK5 Signaling	1.94	0.0667	NaN	YWHAQ,YWHAG,YWHAE,YWHAZ
Chemokine Signaling	1.94	0.0667	1	GNAI2,Calm1 (includes others),CFL1,RHOA
IGF-1 Signaling	1.92	0.0538	NaN	YWHAQ,YWHAG,YWHAE,GRB2,YWHAZ
CXCR4 Signaling	1.89	0.0458	1.633	GNAI2,RHOG,MYL6,RHOA,RAC1,MYL12A
CCR3 Signaling in Eosinophils	1.89	0.0526	NaN	GNAI2,Calm1 (includes others),CFL1,RHOA,RAC1
Macropinocytosis Signaling	1.86	0.0635	NaN	ITGB2,RHOA,RAC1,ACTN4
Xanthine and Xanthosine Salvage	1.83	1	NaN	PNP
Urate Biosynthesis/Inosine 5'-phosphate Degradation	1.82	0.154	NaN	XDH,PNP
Adenosine Nucleotides Degradation II	1.82	0.154	NaN	XDH,PNP
Glutathione-mediated Detoxification	1.7	0.133	NaN	GSTM1,GSTP1
HIPPO signaling	1.65	0.0548	-2	YWHAQ,YWHAG,YWHAE,YWHAZ
Hepatic Fibrosis / Hepatic Stellate Cell Activation	1.6	0.0392	NaN	FN1,MYH2,MYL6,MMP9,AGT,MYH1
Ephrin A Signaling	1.58	0.0682	NaN	CFL1,RHOA,RAC1
Glucocorticoid Receptor Signaling	1.55	0.0327	NaN	HSPA8,HSP90AB1,GRB2,ANXA1,ACTB,RAC1,HSPA5,AGT
NRF2-mediated Oxidative Stress Response	1.54	0.038	NaN	GSTM1,ACTB,SOD1,GSTP1,ACTA1,FTH1
Guanine and Guanosine Salvage I	1.54	0.5	NaN	PNP
L-cysteine Degradation III	1.54	0.5	NaN	GOT1
Hypusine Biosynthesis	1.54	0.5	NaN	EIF5A
Glycerol-3-phosphate Shuttle	1.54	0.5	NaN	GPD1
Aryl Hydrocarbon Receptor Signaling	1.51	0.042	NaN	GSTM1,HSP90AB1,ALDH3B1,GSTP1,HSPB1
Pyrimidine Deoxyribonucleotides De Novo Biosynthesis I	1.51	0.105	NaN	AK1,NME2
Death Receptor Signaling	1.5	0.0494	0	ACTB,ACTA1,ARHGDIB,HSPB1
TCA Cycle II (Eukaryotic)	1.46	0.1	NaN	MDH1,MDH2
Endoplasmic Reticulum Stress Pathway	1.46	0.1	NaN	CALR,HSPA5
Amyotrophic Lateral Sclerosis Signaling	1.44	0.0471	NaN	RAB5C,GPX1,RAC1,SOD1
Unfolded protein response	1.41	0.0588	NaN	HSPA8,CALR,HSPA5
Oxidative Phosphorylation	1.41	0.046	NaN	ATP5H,ATP5B,ATP5A1,ATP5O
Pyrimidine Ribonucleotides Interconversion	1.39	0.0909	NaN	AK1,NME2
Aldosterone Signaling in Epithelial Cells	1.38	0.0388	NaN	HSPA8,CRYAB,HSP90AB1,HSPA5,HSPB1
phagosome formation	1.38	0.0449	NaN	FN1,RHOG,VTN,RHOA
Diphthamide Biosynthesis	1.36	0.333	NaN	EEF2
Pyruvate Fermentation to Lactate	1.36	0.333	NaN	LDHB
NADH Repair	1.36	0.333	NaN	GAPDH
Methylglyoxal Degradation I	1.36	0.333	NaN	GLO1
Purine Ribonucleosides Degradation to Ribose-1-phosphate	1.36	0.333	NaN	PNP
Pyrimidine Ribonucleotides De Novo Biosynthesis	1.32	0.0833	NaN	AK1,NME2
Sphingosine-1-phosphate Signaling	1.32	0.043	1	GNAI2,RHOG,RHOA,RAC1
Tec Kinase Signaling	1.29	0.0365	1	GNAI2,RHOG,ACTB,RHOA,ACTA1
Coagulation System	1.26	0.0769	NaN	SERPINA1,F2
Arsenate Detoxification I (Glutaredoxin)	1.24	0.25	NaN	PNP
Heme Degradation	1.24	0.25	NaN	BLVRB
Glycerol Degradation I	1.24	0.25	NaN	GPD1
Adenine and Adenosine Salvage III	1.24	0.25	NaN	PNP
Superpathway of Methionine Degradation	1.23	0.0741	NaN	GOT1,GOT2
GÎ±12/13 Signaling	1.2	0.0392	1	MYL6,RHOA,F2,MYL12A
NGF Signaling	1.16	0.0381	1	RHOG,GRB2,RHOA,RAC1
Crosstalk between Dendritic Cells and Natural Killer Cells	1.15	0.0462	NaN	ACTB,TLN1,ACTA1
Zymosterol Biosynthesis	1.15	0.2	NaN	LBR
GDP-glucose Biosynthesis	1.15	0.2	NaN	PGM1
PPARÎ±/RXRÎ± Activation	1.13	0.0329	-1	GPD1,APOA1,HSP90AB1,GRB2,GOT2
PEDF Signaling	1.09	0.0435	NaN	RHOA,SERPINF1,RAC1
Inhibition of Matrix Metalloproteases	1.07	0.0606	NaN	MMP8,MMP9
Glucose and Glucose-1-phosphate Degradation	1.07	0.167	NaN	PGM1
GDP-mannose Biosynthesis	1.07	0.167	NaN	GPI
B Cell Receptor Signaling	1.03	0.0307	1.342	RAC2,Calm1 (includes others),CFL1,GRB2,RAC1
mTOR Signaling	1.02	0.0303	NaN	RHOG,RHOA,EIF4A1,RAC1,RPSA
Mechanisms of Viral Exit from Host Cells	1.01	0.0556	NaN	ACTB,ACTA1
Netrin Signaling	1.01	0.0556	NaN	RAC2,RAC1
Sucrose Degradation V (Mammalian)	1.01	0.143	NaN	ALDOA
Glycogen Degradation II	1.01	0.143	NaN	PGM1
LPS/IL-1 Mediated Inhibition of RXR Function	1	0.0299	NaN	GSTM1,APOE,APOC4,ALDH3B1,GSTP1
eNOS Signaling	0.998	0.0333	NaN	HSPA8,Calm1 (includes others),HSP90AB1,HSPA5
Colorectal Cancer Metastasis Signaling	0.997	0.0276	1.633	RHOG,GRB2,MMP8,RHOA,RAC1,MMP9
Regulation of IL-2 Expression in Activated and Anergic T Lymphocytes	0.983	0.039	NaN	Calm1 (includes others),GRB2,RAC1
Prostate Cancer Signaling	0.958	0.038	NaN	HSP90AB1,GRB2,GSTP1
Superoxide Radicals Degradation	0.952	0.125	NaN	SOD1
Protein Ubiquitination Pathway	0.948	0.0268	NaN	HSPA8,CRYAB,HSP90AB1,PSMB10,HSPA5,HSPB1
Nitric Oxide Signaling in the Cardiovascular System	0.922	0.0366	NaN	Calm1 (includes others),HSP90AB1,ATP2A1
Glycogen Degradation III	0.904	0.111	NaN	PGM1
UDP-N-acetyl-D-galactosamine Biosynthesis II	0.904	0.111	NaN	GPI
Glioblastoma Multiforme Signaling	0.887	0.0303	1	RHOG,GRB2,RHOA,RAC1
SAPK/JNK Signaling	0.866	0.0345	NaN	RAC2,GRB2,RAC1
Calcium Transport I	0.861	0.1	NaN	ATP2A1
Cholecystokinin/Gastrin-mediated Signaling	0.856	0.0341	NaN	RHOG,GRB2,RHOA
Natural Killer Cell Signaling	0.835	0.0333	NaN	RAC2,GRB2,RAC1
HIF1Î± Signaling	0.825	0.033	NaN	MMP8,MMP9,LDHB
Extrinsic Prothrombin Activation Pathway	0.823	0.0909	NaN	F2
Maturity Onset Diabetes of Young (MODY) Signaling	0.788	0.0833	NaN	GAPDH
Cholesterol Biosynthesis I	0.788	0.0833	NaN	LBR
Cholesterol Biosynthesis II (via 24,25-dihydrolanosterol)	0.788	0.0833	NaN	LBR
Histamine Degradation	0.788	0.0833	NaN	ALDH3B1
Cholesterol Biosynthesis III (via Desmosterol)	0.788	0.0833	NaN	LBR
Parkinson's Signaling	0.788	0.0833	NaN	PARK7
T Cell Receptor Signaling	0.786	0.0316	NaN	Calm1 (includes others),GRB2,RAC1
iCOS-iCOSL Signaling in T Helper Cells	0.767	0.0309	NaN	Calm1 (includes others),GRB2,RAC1
Role of Tissue Factor in Cancer	0.767	0.0309	NaN	CFL1,RAC1,F2
Fc Epsilon RI Signaling	0.758	0.0306	NaN	RAC2,GRB2,RAC1
nNOS Signaling in Skeletal Muscle Cells	0.757	0.0769	NaN	Calm1 (includes others)
Colanic Acid Building Blocks Biosynthesis	0.757	0.0769	NaN	GPI
Fatty Acid Î±-oxidation	0.757	0.0769	NaN	ALDH3B1
Oxidative Ethanol Degradation III	0.757	0.0769	NaN	ALDH3B1
Calcium-induced T Lymphocyte Apoptosis	0.751	0.0385	NaN	Calm1 (includes others),ATP2A1
Corticotropin Releasing Hormone Signaling	0.749	0.0303	NaN	GNAI2,Calm1 (includes others),ARPC5
Androgen Signaling	0.74	0.03	NaN	GNAI2,CALR,Calm1 (includes others)
Renin-Angiotensin Signaling	0.732	0.0297	NaN	GRB2,RAC1,AGT
Pancreatic Adenocarcinoma Signaling	0.715	0.0291	NaN	GRB2,RAC1,MMP9
RAN Signaling	0.701	0.0667	NaN	RAN
AMPK Signaling	0.686	0.0252	NaN	AK1,EEF2,ACTB,AK2
Lipid Antigen Presentation by CD1	0.676	0.0625	NaN	CALR
Putrescine Degradation III	0.676	0.0625	NaN	ALDH3B1
HMGB1 Signaling	0.674	0.0278	NaN	RHOG,RHOA,RAC1
CCR5 Signaling in Macrophages	0.668	0.0339	NaN	GNAI2,Calm1 (includes others)
Melatonin Signaling	0.668	0.0339	NaN	GNAI2,Calm1 (includes others)
PKCÎ¸ Signaling in T Lymphocytes	0.666	0.0275	NaN	RAC2,GRB2,RAC1
PTEN Signaling	0.659	0.0273	NaN	RAC2,GRB2,RAC1
Differential Regulation of Cytokine Production in Intestinal Epithelial Cells by IL-17A and IL-17F	0.653	0.0588	NaN	LCN2
Tryptophan Degradation X (Mammalian, via Tryptamine)	0.653	0.0588	NaN	ALDH3B1
Ethanol Degradation IV	0.653	0.0588	NaN	ALDH3B1
GDNF Family Ligand-Receptor Interactions	0.636	0.0323	NaN	GRB2,RAC1
Dopamine Degradation	0.631	0.0556	NaN	ALDH3B1
Triacylglycerol Degradation	0.631	0.0556	NaN	PRDX6
GNRH Signaling	0.615	0.0259	NaN	GNAI2,GRB2,RAC1
Renal Cell Carcinoma Signaling	0.607	0.0308	NaN	GRB2,RAC1
PI3K Signaling in B Lymphocytes	0.601	0.0254	NaN	Calm1 (includes others),C3,RAC1
VDR/RXR Activation	0.579	0.0294	NaN	SERPINB1,CAMP
Bladder Cancer Signaling	0.579	0.0294	NaN	MMP8,MMP9
Intrinsic Prothrombin Activation Pathway	0.573	0.0476	NaN	F2
IL-3 Signaling	0.57	0.029	NaN	GRB2,RAC1
HER-2 Signaling in Breast Cancer	0.561	0.0286	NaN	ITGB2,GRB2
Ethanol Degradation II	0.556	0.0455	NaN	ALDH3B1
Antigen Presentation Pathway	0.556	0.0455	NaN	CALR
FGF Signaling	0.544	0.0278	NaN	GRB2,RAC1
Regulation of eIF4 and p70S6K Signaling	0.525	0.0231	NaN	GRB2,EIF4A1,RPSA
TR/RXR Activation	0.52	0.0267	NaN	HP,ATP2A1
Reelin Signaling in Neurons	0.52	0.0267	NaN	ITGB2,APOE
Î±-Adrenergic Signaling	0.512	0.0263	NaN	GNAI2,Calm1 (includes others)
G Beta Gamma Signaling	0.512	0.0263	NaN	GNAI2,GRB2
Superpathway of Cholesterol Biosynthesis	0.509	0.04	NaN	LBR
GÎ±q Signaling	0.508	0.0226	NaN	Calm1 (includes others),RHOG,RHOA
Acute Myeloid Leukemia Signaling	0.505	0.026	NaN	GRB2,JUP
Salvage Pathways of Pyrimidine Ribonucleotides	0.497	0.0256	NaN	AK1,NME2
Dopamine-DARPP32 Feedback in cAMP Signaling	0.497	0.0222	NaN	GNAI2,Calm1 (includes others),ATP2A1
Noradrenaline and Adrenaline Degradation	0.495	0.0385	NaN	ALDH3B1
Neuregulin Signaling	0.49	0.0253	NaN	HSP90AB1,GRB2
Role of p14/p19ARF in Tumor Suppression	0.469	0.0357	NaN	RAC1
Molecular Mechanisms of Cancer	0.464	0.0185	NaN	GNAI2,RAC2,RHOG,GRB2,RHOA,RAC1
Huntington's Disease Signaling	0.458	0.0197	NaN	HSPA8,ATP5B,GRB2,HSPA5
PPAR Signaling	0.455	0.0238	NaN	HSP90AB1,GRB2
Endothelin-1 Signaling	0.455	0.021	NaN	GNAI2,GRB2,PRDX6
Inhibition of Angiogenesis by TSP1	0.445	0.0333	NaN	MMP9
Sperm Motility	0.436	0.023	NaN	Calm1 (includes others),PRDX6
Role of NFAT in Regulation of the Immune Response	0.431	0.0203	NaN	GNAI2,Calm1 (includes others),GRB2
Xenobiotic Metabolism Signaling	0.43	0.019	NaN	GSTM1,HSP90AB1,ALDH3B1,GSTP1
CREB Signaling in Neurons	0.422	0.02	NaN	GNAI2,Calm1 (includes others),GRB2
Oncostatin M Signaling	0.413	0.0303	NaN	GRB2
IL-17A Signaling in Fibroblasts	0.413	0.0303	NaN	LCN2
Telomerase Signaling	0.412	0.022	NaN	HSP90AB1,GRB2
Heparan Sulfate Biosynthesis (Late Stages)	0.403	0.0294	NaN	PRDX6
Glioma Signaling	0.4	0.0215	NaN	Calm1 (includes others),GRB2
Serotonin Degradation	0.393	0.0286	NaN	ALDH3B1
EIF2 Signaling	0.391	0.0191	NaN	GRB2,EIF4A1,RPSA
Regulation of the Epithelial-Mesenchymal Transition Pathway	0.382	0.0189	NaN	GRB2,RHOA,MMP9
Role of NFAT in Cardiac Hypertrophy	0.378	0.0188	NaN	GNAI2,Calm1 (includes others),GRB2
Docosahexaenoic Acid (DHA) Signaling	0.366	0.0263	NaN	SERPINF1
HGF Signaling	0.353	0.0196	NaN	GRB2,RAC1
Heparan Sulfate Biosynthesis	0.349	0.025	NaN	PRDX6
FcÎ³RIIB Signaling in B Lymphocytes	0.342	0.0244	NaN	GRB2
nNOS Signaling in Neurons	0.342	0.0244	NaN	Calm1 (includes others)
GÎ±i Signaling	0.33	0.0187	NaN	GNAI2,GRB2
iNOS Signaling	0.327	0.0233	NaN	Calm1 (includes others)
Phospholipases	0.327	0.0233	NaN	PRDX6
IL-6 Signaling	0.325	0.0185	NaN	GRB2,HSPB1
Nur77 Signaling in T Lymphocytes	0.313	0.0222	NaN	Calm1 (includes others)
Glutamate Receptor Signaling	0.313	0.0222	NaN	Calm1 (includes others)
Synaptic Long Term Depression	0.312	0.018	NaN	GNAI2,PRDX6
CNTF Signaling	0.299	0.0213	NaN	GRB2
Relaxin Signaling	0.292	0.0172	NaN	GNAI2,MMP9
Role of PI3K/AKT Signaling in the Pathogenesis of Influenza	0.287	0.0204	NaN	GNAI2
ErbB2-ErbB3 Signaling	0.275	0.0196	NaN	GRB2
Eicosanoid Signaling	0.275	0.0196	NaN	PRDX6
PXR/RXR Activation	0.27	0.0192	NaN	GSTM1
Endometrial Cancer Signaling	0.27	0.0192	NaN	GRB2
ErbB4 Signaling	0.27	0.0192	NaN	GRB2
Role of Macrophages, Fibroblasts and Endothelial Cells in Rheumatoid Arthritis	0.266	0.0152	NaN	Calm1 (includes others),FN1,RHOA,RAC1
IL-2 Signaling	0.264	0.0189	NaN	GRB2
GPCR-Mediated Integration of Enteroendocrine Signaling Exemplified by an L Cell	0.264	0.0189	NaN	GNAI2
Thrombopoietin Signaling	0.259	0.0185	NaN	GRB2
EGF Signaling	0.249	0.0179	NaN	GRB2
Induction of Apoptosis by HIV1	0.244	0.0175	NaN	SLC25A4
Mitotic Roles of Polo-Like Kinase	0.244	0.0175	NaN	HSP90AB1
Role of MAPK Signaling in the Pathogenesis of Influenza	0.234	0.0169	NaN	PRDX6
Angiopoietin Signaling	0.23	0.0167	NaN	GRB2
Role of JAK1 and JAK3 in Î³c Cytokine Signaling	0.23	0.0167	NaN	GRB2
Hypoxia Signaling in the Cardiovascular System	0.225	0.0164	NaN	HSP90AB1
GM-CSF Signaling	0.221	0.0161	NaN	GRB2
IL-10 Signaling	0.213	0.0156	NaN	BLVRB
TREM1 Signaling	0.213	0.0156	NaN	GRB2
Neurotrophin/TRK Signaling	0.213	0.0156	NaN	GRB2
Non-Small Cell Lung Cancer Signaling	0.209	0.0154	NaN	GRB2
Leptin Signaling in Obesity	0.209	0.0154	NaN	GRB2
VEGF Family Ligand-Receptor Interactions	0.209	0.0154	NaN	GRB2
BMP signaling pathway	0.209	0.0154	NaN	GRB2
Erythropoietin Signaling	0.205	0.0152	NaN	GRB2
GPCR-Mediated Nutrient Sensing in Enteroendocrine Cells	0.197	0.0147	NaN	GNAI2
