# Supplementary material for: Microdialysis Sampling from Wound Fluids Enables Quantitative Assessment of Cytokines, Proteins, and Metabolites Reveals Bone Defect-Specific Molecular Profiles
Source: PLoS One. 2016 Jul 21;11(7):e0159580. doi: 10.1371/journal.pone.0159580 (PMC4956113; doi:10.1371/journal.pone.0159580)
Supplement: S5 Table — (XLSX) [file pone.0159580.s005.xlsx]

## Sheet: Description
Gene symbole	Gene name based on Uniprot Knowledgebase
Protein name	Protein name based on Uniprot Knowledgebase
Log10 BD/STW	log10-transformed fold change of mean log10-transformed intensities as bone defect/soft tissue wound ratios, bold prints indicated significant fold changes with p-value < 0.05

## Sheet: Supplementary table 4
ECM proteins
Gene symbole	Protein name	Log10 BD/STW
Olfm4	Olfactomedin 4	unique for BD
Lgals3	Galectin-3	unique for BD
Anxa2	Annexin A2	0.788744
Fn1	Fibronectin	-0.424409
Vtn	Protein Vtn	-0.435915
Fga	Fibrinogen alpha chain	-0.487664
Fgb	Fibrinogen beta chain	-0.375801
Fgg	Fibrinogen gamma chain	-0.486289
Ahsg	Alpha-2-HS-glycoprotein	-0.5022
Immunomodulators
Gene symbole	Protein name	Log10 BD/STW
Ncf2	Neutrophil cytosol factor 2	unique for BD
Ncf4	Ncf4 protein	unique for BD
Cybb	Cytochrome b-245, beta polypeptide, isoform CRA_a	unique for BD
Lcp1	Lymphocyte cytosolic protein 1	1.52981
Itgb2	Integrin beta	1.17428
Coro1a	Coronin-1A	0.961981
Itgam	Integrin alpha M	0.894652
Ywhaz	14-3-3 protein zeta/delta	0.645616
Anxa1	Annexin A1	0.487099
Ngp	Neutrophilic granule protein (Predicted)	0.416944
Lcn2	Neutrophil gelatinase-associated lipocalin	0.411071
S100a9	Protein S100-A9	0.330839
S100a8	Protein S100-A8	0.31558
PRDX1	Peroxiredoxin 1 (Chain 2-199)	0.307067
C9	Complement component C9	0.265285
Lyz2	Lysozyme f2	0.24352
Camp	Cathelicidin antimicrobial peptide	0.23406
C4	Complement C4	-0.0819312
Igg-2a	Ig gamma-2A chain C region	-0.20974
Crp	C-reactive protein	-0.224973
C2	Complement factor B, isoform CRA_b	-0.261112
C3	Complement C3	-0.30233
C8g	Complement component 8, gamma polypeptide (Predicted), isoform CRA_a	-0.363677
Orm1	Alpha-1-acid glycoprotein	-0.384504
Prdx2	Peroxiredoxin-2	-0.41726
Igh-1a	Ig gamma-2B chain C region	-0.544626
Cfh	Protein Cfh	-0.681699
Proteases
Gene symbole	Protein name	Log10 BD/STW
Psmb10	Proteasome subunit beta type-10	unique for BD
Prtn3	Protein Prtn3	unique for BD
Mmp8	Matrix metallopeptidase 8	unique for BD
Mmp9	Matrix metallopeptidase 9	0.455909
Napsa	Napsin	1.03354
Ctsg	Cathepsin G	0.729277
Elane	Elastase 2, neutrophil	0.314764
F2	Prothrombin	-0.114137
Plg	Plasminogen	-0.497603
Protease inhibitors
Gene symbole	Protein name	Log10 BD/STW
Agt	Angiotensinogen	0.258791
Hrg	Histidine-rich glycoprotein	-0.0228797
Serpinb1a	Leukocyte elastase inhibitor A	1.09542
Serpina3n	Serine protease inhibitor A3N	-0.051079
Serpina4	Protein Serpina4	-0.0799778
Serpinf1	Alpha-2 antiplasmin	-0.0869317
Serpina3m	Serine protease inhibitor A3M (Fragment)	-0.159223
Serpinc1	Protein Serpinc1	-0.171127
Serpina3l	Serine protease inhibitor A3L	-0.191267
Serpina3k	Serine protease inhibitor A3K	-0.207815
Serpina1	Alpha-1-antiproteinase	-0.347143
Serpind1	Heparin cofactor 2	-0.371959
Fetub	Fetuin-B	-0.391234
A1i3	Alpha-1-inhibitor 3	-0.477036
Itih1	Inter-alpha trypsin inhibitor, heavy chain 1 (Predicted), isoform CRA_a	-0.435124
Itih2	Protein Itih2	-0.506697
Itih3	Inter-alpha-trypsin inhibitor heavy chain H3	-0.196163
Itih4	Inter alpha-trypsin inhibitor, heavy chain 4	-0.543893
Mug1	Murinoglobulin-1	-0.522022
Ambp	Protein AMBP	-0.745341
